# Supplementary material for: The evolutionary conservation of the A Disintegrin-like and Metalloproteinase domain with Thrombospondin-1 motif metzincins across vertebrate species and their expression in teleost zebrafish
Source: BMC Evol Biol. 2015 Feb 15;15:22. doi: 10.1186/s12862-015-0281-9 (PMC4349717; doi:10.1186/s12862-015-0281-9)
Supplement: Additional file 3: Figure S3. — Phylogenetic analysis of proteins of the adamts family in metazoan species. Only full and best aligned sequenced were analyzed using maximum likelihood (ML). Branch values show the bootstrap replicates. This large phylogeny is available as a Newick formatted tree that can be opened with any software displaying phylogenetic tree (e.g. Seaview [41]). The collapsed version of this Newick format tree is shown in Figure 4. [file 12862_2015_281_MOESM3_ESM.zip]

Archive with 1 entries (1 files):
- 12862_2015_281_MOESM3_ESM.ph
