# Supplementary material for: The evolutionary conservation of the A Disintegrin-like and Metalloproteinase domain with Thrombospondin-1 motif metzincins across vertebrate species and their expression in teleost zebrafish
Source: BMC Evol Biol. 2015 Feb 15;15:22. doi: 10.1186/s12862-015-0281-9 (PMC4349717; doi:10.1186/s12862-015-0281-9)
Supplement: Additional file 3: Figure S3. — Phylogenetic analysis of proteins of the adamts family in metazoan species. Only full and best aligned sequenced were analyzed using maximum likelihood (ML). Branch values show the bootstrap replicates. This large phylogeny is available as a Newick formatted tree that can be opened with any software displaying phylogenetic tree (e.g. Seaview [41]). The collapsed version of this Newick format tree is shown in Figure 4. [file 12862_2015_281_MOESM3_ESM.zip › 12862_2015_281_MOESM3_ESM.ph]

( XP_003388992.1 Amphimedon queenslandica: 0.57792 ,(((((((((((((((((adamts9 XP_004069012.1 Oryzias latipes [Japanese medaka]: 0.02294,adamts9 ENSGACP00000012306 Gasterosteus aculeatus [Three-spined stickleback]: 0.02913)39: 0.00285 ,(adamts9 ENSONIP00000025652 Oreochromis niloticus [Nile Tilapia]: 0.01206 ,(adamts9 ENSTRUP00000020156 Takifugu rubripes [Fugu]: 0.00614,adamts9 ENSTNIP00000014071 Tetraodon nigroviridis [Spotted green pufferfish]: 0.01382)98: 0.01916)49: 0.00451)20: 0.00193,adamts9 ENSGMOP00000009887 Gadhus morhua [Cod]: 0.03408)38: 0.00357,adamts9 ENSXMAP00000008805 Xiphophorus maculatus [Southern platyfish]: 0.03957)48: 0.00497,adamts9 ENSDARP00000097538 Danio rerio [Zebrafish]: 0.03016)99: 0.04258,adamts9 ENSLACP00000000365 Latimeria chalumnae [Coelacanth]: 0.06241)65: 0.00662 ,(((( adamts9 ENSP00000295903 Homo sapiens [Human]: 0.03083 ,(( adamts9 ENSBTAP00000004113 Bos taurus [Cow]: 0.02028,adamts9 ENSLAFP00000009614 Loxodonta africana [African savanna elephant]: 0.03511)39: 0.00288,adamts9 ENSMUSP00000109065 Mus musculus [Mouse]: 0.04057)27: 0.00215)99: 0.03256,adamts9 ENSOANP00000003599 Ornithorhynchus anatinus [Duck billed platypus]: 0.05623)77: 0.01197 ,(( adamts9 ENSGALP00000011941 Gallus gallus [Chicken]: 0.00560,adamts9 XP_002188330.1 Taeniopygia guttata [zebra finch]: 0.00789)100: 0.03098,adamts9 XP_003223631.1 Anolis carolinensis [Green anole lizard]: 0.06656)52: 0.00855)93: 0.01838,adamts9 ENSXETP00000060701 Xenopus tropicalis [Western clawed frog]: 0.07256)90: 0.02605)100: 0.04646 ,(((adamts20 ENSP00000378911 Homo sapiens [Human]: 0.26251 ,(adamts20 ENSOANP00000007870 Ornithorhynchus anatinus [Duck billed platypus]: 0.04782 ,(((( adamts20 ENSMGAP00000009793 Meleagris gallopavo [Turkey]: 0.00426,adamts20 ENSGALP00000015577 Gallus gallus [Chicken]: 0.00689)99: 0.01049,adamts20 ENSTGUP00000006081 Taeniopygia guttata [zebra finch]: 0.03158)100: 0.03239,adamts20 XP_003221324.1 Anolis carolinensis [Green anole lizard]: 0.06849)66: 0.01128 ,(( adamts20 ATS20_MOUSE Mus musculus [Mouse]: 0.01005,adamts20 ENSRNOP00000041609 Rattus norvegicus [Norway rat]: 0.01027)100: 0.03995 ,(adamts20 ENSBTAP00000036833 Bos taurus [Cow]: 0.01090,adamts20 ENSCAFP00000014324 Canis lupus familiaris [Dog]: 0.01622)100: 0.01194)99: 0.03024)26: 0.00325)68: 0.01113)64: 0.02032,adamts20 ENSXETP00000014876 Xenopus tropicalis [Western clawed frog]: 0.13149)61: 0.01726 ,(( adamts20 ENSGMOP00000009796 Gadhus morhua [Cod]: 0.04783 ,(((adamts20 ENSTRUP00000042870 Takifugu rubripes [Fugu]: 0.03808,adamts20 ENSGACP00000005356 Gasterosteus aculeatus [Three-spined stickleback]: 0.02690)35: 0.00137,adamts20 ENSONIP00000010955 Oreochromis niloticus [Nile Tilapia]: 0.02818)55: 0.00408,adamts20 ENSXMAP00000017405 Xiphophorus maculatus [Southern platyfish]: 0.02994)95: 0.01518)100: 0.06835,adamts20 ENSLACP00000016519 Latimeria chalumnae [Coelacanth]: 0.06737)76: 0.00982)93: 0.03871)99: 0.05996,XP_002606812.1 Branchiostoma floridae [Florida lancelet]: 0.30105)98: 0.04487,XP_002736646.1 Saccoglossus kowalevskii: 0.26757)41: 0.00611,XP_791211.3 Strongylocentrotus purpuratus [purple sea urchin]: 0.30090)77: 0.03153 ,(ESO96234.1 Lottia gigantea [owl limpet]: 0.35895 ,(( XP_001898761.1 Brugia malayi: 0.00568,XP_003139531.1 Loa loa [eye worm]: 0.00329)100: 0.19398 ,(((NP_001255448.1 Caenorhabditis elegans: 0.00000,NP_001255447.1 Caenorhabditis elegans: 0.00000)100: 0.01297,XP_003102813.1 Caenorhabditis remanei: 0.00899)78: 0.00601,XP_002633760.1 Caenorhabditis briggsae: 0.01694)100: 0.14737)100: 0.22063)45: 0.02274)46: 0.01685 ,(((((XP_002069646.1 Drosophila willistoni: 0.21103 ,(( XP_001954514.1 Drosophila ananassae: 0.13801 ,(XP_002012766.1 Drosophila persimilis: 0.00000,XP_001358134.2 Drosophila pseudoobscura pseudoobscura: 0.00000)100: 0.10832)94: 0.03305 ,(XP_001980066.1 Drosophila erecta: 0.02970 ,(XP_002031053.1 Drosophila sechellia: 0.00709 ,(XP_002097728.1 Drosophila yakuba: 0.00603 ,(NP_996218.1 Drosophila melanogaster [fruit fly]: 0.00000,NP_001262604.1 Drosophila melanogaster [fruit fly]: 0.00000)94: 0.00060)92: 0.00761)87: 0.00795)100: 0.14586)99: 0.04015)68: 0.00989 ,(XP_001999159.1 Drosophila mojavensis: 0.14214 ,(XP_002054293.1 Drosophila virilis: 0.07338,XP_001989953.1 Drosophila grimshawi: 0.10400)94: 0.03449)100: 0.07853)85: 0.04982 ,(( XP_005181416.1 Musca domestica [house fly]: 0.00000 ,(XP_005181415.1 Musca domestica [house fly]: 0.00000,XP_005181412.1 Musca domestica [house fly]: 0.00000)32: 0.00000)100: 0.20175,XP_004518135.1 Ceratitis capitata [Mediterranean fruit fly]: 0.13913)88: 0.03671)100: 0.22038,XP_313098.5 Anopheles gambiae str. PEST: 0.34998)93: 0.06020 ,(( XP_002428665.1 Pediculus humanus corporis [human body louse]: 0.33385,Acypis_XP_001947361.2: 0.27999)75: 0.02698 ,(XP_001604293.1 Nasonia vitripennis [jewel wasp]: 0.17663 ,(XP_003704847.1 Megachile rotundata [alfalfa leafcutting bee]: 0.13877 ,(((( XP_006561641.1 Apis mellifera [honey bee]: 0.00000,XP_006561638.1 Apis mellifera [honey bee]: 0.00000)77: 0.00179,XP_006622274.1 Apis dorsata [giant honeybee]: 0.00263)59: 0.00237,XP_003697731.1 Apis florea [little honeybee]: 0.00262)100: 0.10599 ,(XP_003486266.1 Bombus impatiens [common eastern bumble bee]: 0.00000,XP_003397585.1 Bombus terrestris [buff-tailed bumblebee]: 0.00000)100: 0.07632)100: 0.06469)99: 0.04178)100: 0.13834)51: 0.00657)98: 0.07062)83: 0.04411 ,(XP_002121984.1 Ciona intestinalis [vase tunicate]: 0.43489 ,(((((( adamts8b XP_698107.4 Danio rerio [Zebrafish]: 0.17946 ,(((adamts8a ENSGACP00000000043 Gasterosteus aculeatus [Three-spined stickleback]: 0.09667,adamts8a ENSXMAP00000009523duo Xiphophorus maculatus [Southern platyfish]: 0.06215)56: 0.00539,adamts8a ENSONIP00000018584 Oreochromis niloticus [Nile Tilapia]: 0.04759)78: 0.02950 ,(adamts8a ENSTRUP00000029499 Takifugu rubripes [Fugu]: 0.07318,adamts8a ENSTNIP00000017389 Tetraodon nigroviridis [Spotted green pufferfish]: 0.08597)60: 0.01703)100: 0.06451)43: 0.00665,adamts8a ENSDARP00000062377 Danio rerio [Zebrafish]: 0.16139)100: 0.05874 ,(adamts8 ENSLACP00000015609 Latimeria chalumnae [Coelacanth]: 0.17089 ,(((((( adamts8 ENSP00000257359 Homo sapiens [Human]: 0.03409,adamts8 ENSCAFP00000014677 Canis lupus familiaris [Dog]: 0.02642)96: 0.01239,adamts8 ENSLAFP00000008572 Loxodonta africana [African savanna elephant]: 0.03741)100: 0.04973 ,(adamts8 ATS8_MOUSE Mus musculus [Mouse]: 0.01984,adamts8 ENSRNOP00000007358 Rattus norvegicus [Norway rat]: 0.01423)100: 0.08583)67: 0.02333,adamts8 ENSBTAP00000013745 Bos taurus [Cow]: 0.15360)100: 0.04915 ,(( adamts8 XP_001232457.3 Gallus gallus [chicken]: 0.04658,adamts8 ENSTGUP00000000743 Taeniopygia guttata [zebra finch]: 0.04569)100: 0.08037,adamts8 ENSACAP00000017444 Anolis carolinensis [Green anole lizard]: 0.12033)75: 0.02624)97: 0.03382,adamts8 ENSXETP00000038845 Xenopus tropicalis [Western clawed frog]: 0.22397)83: 0.01411)56: 0.01599)100: 0.13181 ,(((((((adamts1 XP_003440996.1 Oreochromis niloticus [Nile tilapia]: 0.04132 ,(( adamts1 ENSTRUP00000027146 Takifugu rubripes [Fugu]: 0.01369,adamts1 ENSTNIP00000000390 Tetraodon nigroviridis [Spotted green pufferfish]: 0.02003)100: 0.01947,adamts1 ENSGACP00000019886 Gasterosteus aculeatus [Three-spined stickleback]: 0.04150)42: 0.00219)68: 0.00909,adamts1 ENSORLP00000006294 Oryzias latipes [Japanese medaka]: 0.05008)65: 0.00471,adamts1 ENSXMAP00000009169 Xiphophorus maculatus [Southern platyfish]: 0.04483)89: 0.01336,adamts1 ENSGMOP00000003294 Gadhus morhua [Cod]: 0.07945)99: 0.02142,adamts1 XP_693535.6 Danio rerio [Zebrafish]: 0.08825)100: 0.09245 ,(((((adamts1 ATS1_MOUSE Mus musculus [Mouse]: 0.00259,adamts1 ENSRNOP00000002187 Rattus norvegicus [Norway rat]: 0.00411)100: 0.03814 ,(( adamts1 ENSP00000284984 Homo sapiens [Human]: 0.02723,adamts1 ENSCAFP00000012605 Canis lupus familiaris [Dog]: 0.03444)65: 0.01018,adamts1 ENSLAFP00000013130 Loxodonta africana [African savanna elephant]: 0.03152)24: 0.00128)69: 0.01012,adamts1 A7MB07_BOVIN Bos taurus [Cow]: 0.05828)100: 0.02946 ,(((( adamts1 XP_003202928.1 Meleagris gallopavo [Turkey]: 0.00132,adamts1 ENSGALP00000025419 Gallus gallus [Chicken]: 0.00083)72: 0.00338,adamts1 ENSTGUP00000013883 Taeniopygia guttata [zebra finch]: 0.00813)100: 0.04010,adamts1 XP_003219095.1 Anolis carolinensis [Green anole lizard]: 0.05056)88: 0.01203 ,(adamts1 Q5U261_XENLA Xenopus laevis [African clawed frog]: 0.01283,adamts1 ENSXETP00000029862 Xenopus tropicalis [Western clawed frog]: 0.00504)100: 0.05884)86: 0.01087)96: 0.02103,adamts1 ENSLACP00000016120 Latimeria chalumnae [Coelacanth]: 0.08279)99: 0.06160)100: 0.06884 ,(((((( adamts4 ENSLAFP00000005400 Loxodonta africana [African savanna elephant]: 0.01932,adamts4 ENSCAFP00000018886 Canis lupus familiaris [Dog]: 0.01311)46: 0.00317,adamts4 ATS4_HUMAN Homo sapiens [Human]: 0.01845)54: 0.00366,adamts4 ATS4_BOVIN Bos taurus [Cow]: 0.03093)95: 0.01253 ,(adamts4 ENSRNOP00000004713 Rattus norvegicus [Norway rat]: 0.01763,adamts4 ENSMUSP00000006570 Mus musculus [Mouse]: 0.01942)98: 0.01303)100: 0.13678 ,(adamts4 XP_002942483.1 Xenopus tropicalis [Western clawed frog]: 0.13984,adamts4 XP_003229085.1 Anolis carolinensis [Green anole lizard]: 0.13688)59: 0.01386)99: 0.04315,adamts4 ENSLACP00000002283 Latimeria chalumnae [Coelacanth]: 0.19410)100: 0.10899)98: 0.04864)51: 0.01250 ,(((( adamts5 ENSXMAP00000009151 Xiphophorus maculatus [Southern platyfish]: 0.03723 ,(( adamts5 ENSTNIP00000017563 Tetraodon nigroviridis [Spotted green pufferfish]: 0.01790,adamts5 XP_003966493.1 Takifugu rubripes [Fugu]: 0.01613)72: 0.00485,adamts5 ENSONIP00000015302 Oreochromis niloticus [Nile Tilapia]: 0.02433)89: 0.00933)84: 0.00863,adamts5 XP_004066759.1 Oryzias latipes [Japanese medaka]: 0.02709)97: 0.02331,adamts5 XP_693454.6 Danio rerio [Zebrafish]: 0.05860)100: 0.06440 ,(adamts5 ENSXETP00000029878 Xenopus tropicalis [Western clawed frog]: 0.05015 ,(((( adamts5 ENSBTAP00000000849 Bos taurus [Cow]: 0.00754 ,(adamts5 ENSCAFP00000012608 Canis lupus familiaris [Dog]: 0.00873,adamts5 ATS5_HUMAN Homo sapiens [Human]: 0.01158)50: 0.00352)42: 0.00552,adamts5 ENSLAFP00000013137 Loxodonta africana [African savanna elephant]: 0.01739)30: 0.00109 ,(adamts5 ENSRNOP00000002185 Rattus norvegicus [Norway rat]: 0.00370,adamts5 ATS5_MOUSE Mus musculus [Mouse]: 0.00757)83: 0.00996)100: 0.03070 ,(adamts5 XP_003219094.1 Anolis carolinensis [Green anole lizard]: 0.02641 ,(adamts5 XP_425541.4 Gallus gallus [chicken]: 0.00664,adamts5 XP_004176316.1 Taeniopygia guttata [zebra finch]: 0.00925)99: 0.01834)98: 0.01806)86: 0.01543)99: 0.03062)100: 0.33123)36: 0.00816 ,(((( adamts15b CAG06483.1 Tetraodon nigroviridis [spotted green pufferfish]: 0.15525,adamts15b ENSTRUP00000030346 Takifugu rubripes [Fugu]: 0.08294)92: 0.03843 ,(((( adamts15b ENSONIP00000018577 Oreochromis niloticus [Nile Tilapia]: 0.04883,adamts15b ENSGACP00000000045 Gasterosteus aculeatus [Three-spined stickleback]: 0.06745)79: 0.01499,adamts15b ENSORLP00000019045 Oryzias latipes [Japanese medaka]: 0.07179)69: 0.01774,adamts15b ENSGMOP00000012210 Gadhus morhua [Cod]: 0.06900)75: 0.02094,adamts15b ENSDARP00000028310 Danio rerio [Zebrafish]: 0.10803)29: 0.00635)69: 0.02087 ,(adamts15 ENSLACP00000015015 Latimeria chalumnae [Coelacanth]: 0.08853 ,(((( adamts15 ATS15_HUMAN Homo sapiens [Human]: 0.01662 ,(( adamts15 ENSRNOP00000013341 Rattus norvegicus [Norway rat]: 0.00179,adamts15 ENSMUSP00000067022 Mus musculus [Mouse]: 0.00037)100: 0.01086,adamts15 ENSBTAP00000022420 Bos taurus [Cow]: 0.01782)51: 0.00432)64: 0.00800,adamts15 ENSLAFP00000010922 Loxodonta africana [African savanna elephant]: 0.02211)100: 0.03972 ,(adamts15 XP_002193051.1 Taeniopygia guttata [zebra finch]: 0.01677 ,(adamts15 XP_003212724.1 Meleagris gallopavo [Turkey]: 0.00089,adamts15 ENSGALP00000002138 Gallus gallus [Chicken]: 0.00127)97: 0.00856)100: 0.05537)98: 0.02460,adamts15 ENSXETP00000047272 Xenopus tropicalis [Western clawed frog]: 0.09617)87: 0.01249)94: 0.04348)38: 0.00315 ,(((( adamts15a ENSGACP00000026992 Gasterosteus aculeatus [Three-spined stickleback]: 0.08347 ,(adamts15a ENSONIP00000006802 Oreochromis niloticus [Nile Tilapia]: 0.07369,adamts15a ENSXMAP00000012363 Xiphophorus maculatus [Southern platyfish]: 0.05494)74: 0.01186)40: 0.00532 ,(adamts15a ENSTNIP00000014705 Tetraodon nigroviridis [Spotted green pufferfish]: 0.03321,adamts15a ENSTRUP00000042357 Takifugu rubripes [Fugu]: 0.02686)100: 0.04882)72: 0.02089,adamts15a XP_004076380.1 Oryzias latipes [Japanese medaka]: 0.08718)61: 0.01452 ,(adamts15a ENSDARP00000120003 Danio rerio [Zebrafish]: 0.06671,adamts15a ENSGMOP00000005986 Gadhus morhua [Cod]: 0.10712)44: 0.02588)87: 0.03809)100: 0.12596)100: 0.10089)90: 0.04454)51: 0.02002,XP_001636439.1 Nematostella vectensis [starlet sea anemone]: 0.38617)100: 0.14054 ,(((( XP_001639247.1 Nematostella vectensis [starlet sea anemone]: 0.35573,XP_002169841.2 Hydra vulgaris: 0.37603)100: 0.21046 ,(XP_002127147.2 Ciona intestinalis [vase tunicate]: 0.35384 ,(((ESO98336.1 Lottia gigantea [owl limpet]: 0.31447,ESO89790.1 Lottia gigantea [owl limpet]: 0.29483)77: 0.01871 ,(XP_002599866.1 Branchiostoma floridae [Florida lancelet]: 0.21541 ,(((((adamts18 ENSRNOP00000015874 Rattus norvegicus [Norway rat]: 0.07648,adamts18 ATS18_MOUSE Mus musculus [Mouse]: 0.00330)96: 0.02319 ,(( adamts18 ENSLAFP00000012256 Loxodonta africana [African savanna elephant]: 0.02533 ,(adamts18 ATS18_HUMAN Homo sapiens [Human]: 0.02401,adamts18 ENSCAFP00000029691 Canis lupus familiaris [Dog]: 0.01544)76: 0.00574)65: 0.00468,adamts18 ENSBTAP00000001339 Bos taurus [Cow]: 0.02529)81: 0.01451)99: 0.02633 ,(( adamts18 ENSGALP00000008559 Gallus gallus [Chicken]: 0.00766,adamts18 ENSMGAP00000006661 Meleagris gallopavo [Turkey]: 0.00602)100: 0.01617,adamts18 ENSTGUP00000009471 Taeniopygia guttata [zebra finch]: 0.02829)100: 0.05021)99: 0.02722 ,(adamts18 ENSGMOP00000005657 Gadhus morhua [Cod]: 0.11429 ,(adamts18 ENSDARP00000023956 Danio rerio [Zebrafish]: 0.05692 ,(( adamts18 ENSTRUP00000026165 Takifugu rubripes [Fugu]: 0.01324,adamts18 ENSTNIP00000014845 Tetraodon nigroviridis [Spotted green pufferfish]: 0.01456)100: 0.02997 ,(((adamts18 ENSONIP00000003946 Oreochromis niloticus [Nile Tilapia]: 0.01713,adamts18 ENSGACP00000018936 Gasterosteus aculeatus [Three-spined stickleback]: 0.03420)90: 0.01307,adamts18 ENSXMAP00000014869 Xiphophorus maculatus [Southern platyfish]: 0.03888)38: 0.00256,adamts18 ENSORLP00000018985 Oryzias latipes [Japanese medaka]: 0.04241)45: 0.00528)78: 0.01041)94: 0.02182)100: 0.04904)100: 0.05167 ,(((( adamts16 ENSXMAP00000013885 Xiphophorus maculatus [Southern platyfish]: 0.04339 ,(adamts16 ENSONIP00000008979 Oreochromis niloticus [Nile Tilapia]: 0.03222,adamts16 ENSTRUP00000016801 Takifugu rubripes [Fugu]: 0.03930)22: 0.00141)38: 0.00351,adamts16 ENSGACP00000008677 Gasterosteus aculeatus [Three-spined stickleback]: 0.03486)100: 0.03455,adamts16 ENSDARP00000087089 Danio rerio [Zebrafish]: 0.07526)100: 0.04182 ,(adamts16 XP_002935179.1 Xenopus tropicalis [Western clawed frog]: 0.08215 ,(( adamts16 ENSBTAP00000024569 Bos taurus [Cow]: 0.04467 ,(((adamts16 ENSLAFP00000009407 Loxodonta africana [African savanna elephant]: 0.03272 ,(adamts16 ATS16_HUMAN Homo sapiens [Human]: 0.02025,adamts16 ENSCAFP00000015291 Canis lupus familiaris [Dog]: 0.02192)79: 0.01072)69: 0.00839,adamts16 ENSOANP00000002789 Ornithorhynchus anatinus [Duck billed platypus]: 0.03406)38: 0.00400 ,(adamts16 ENSRNOP00000022790 Rattus norvegicus [Norway rat]: 0.01180,adamts16 ATS16_MOUSE Mus musculus [Mouse]: 0.01376)100: 0.03354)73: 0.01165)68: 0.01451,adamts16 XP_003223665.1 Anolis carolinensis [Green anole lizard]: 0.08125)85: 0.01681)100: 0.04916)99: 0.04685)74: 0.01732)100: 0.07962)73: 0.02965,XP_780466.3 Strongylocentrotus purpuratus [purple sea urchin]: 0.26968)99: 0.05747)100: 0.13300)39: 0.03231 ,(( XP_799093.3 Strongylocentrotus purpuratus [purple sea urchin]: 0.35452 ,(((XP_002591398.1 Branchiostoma floridae [Florida lancelet]: 0.29243 ,(XP_002736385.1 Saccoglossus kowalevskii: 0.23838 ,(((( adamts6 ENSOANP00000007484 Ornithorhynchus anatinus [Duck billed platypus]: 0.07207 ,(((adamts6 ENSMUSP00000064570 Mus musculus [Mouse]: 0.00000,adamts6 ENSRNOP00000016997 Rattus norvegicus [Norway rat]: 0.00000)92: 0.00413 ,(( adamts6 ENSBTAP00000053837 Bos taurus [Cow]: 0.00119,adamts6 ENSCAFP00000010949 Canis lupus familiaris [Dog]: 0.00098)54: 0.00067,adamts6 ATS6_HUMAN Homo sapiens [Human]: 0.00141)59: 0.00284)50: 0.00273,adamts6 ENSLAFP00000005398 Loxodonta africana [African savanna elephant]: 0.00382)54: 0.00746)40: 0.00280 ,(( adamts6 ENSGALP00000023740 Gallus gallus [Chicken]: 0.00992,adamts6 ENSXETP00000000971 Xenopus tropicalis [Western clawed frog]: 0.07934)61: 0.00519,adamts6 ENSLACP00000012695 Latimeria chalumnae [Coelacanth]: 0.00819)42: 0.00517)96: 0.01576 ,(((((adamts6 ENSTNIP00000016488 Tetraodon nigroviridis [Spotted green pufferfish]: 0.02728,adamts6 ENSTRUP00000047108 Takifugu rubripes [Fugu]: 0.01863)57: 0.00211,adamts6 ENSORLP00000002454 Oryzias latipes [Japanese medaka]: 0.02179)65: 0.00834 ,(adamts6 XP_003455202.1 Oreochromis niloticus [Nile tilapia]: 0.01530,adamts6 ENSDARP00000012936 Danio rerio [Zebrafish]: 0.01641)36: 0.00095)27: 0.00464 ,(adamts6 ENSGMOP00000020058 Gadhus morhua [Cod]: 0.01487,adamts6 ENSGACP00000020731 Gasterosteus aculeatus [Three-spined stickleback]: 0.03319)49: 0.00706)38: 0.00395,adamts6 ENSXMAP00000019118 Xiphophorus maculatus [Southern platyfish]: 0.02881)83: 0.00893)100: 0.07567 ,(((adamts10 ENSP00000471851 Homo sapiens [Human]: 0.01105 ,(adamts10 ATS10_MOUSE Mus musculus [Mouse]: 0.00776 ,(adamts10 ENSBTAP00000018887 Bos taurus [Cow]: 0.00153,adamts10 ENSCAFP00000027390 Canis lupus familiaris [Dog]: 0.00315)73: 0.00229)67: 0.00326)100: 0.05568 ,(adamts10 XP_002938612.1 Xenopus tropicalis [Western clawed frog]: 0.04605 ,(adamts10 XP_001232250.1 Gallus gallus [chicken]: 0.00039,adamts10 XP_002191966.1 Taeniopygia guttata [zebra finch]: 0.00178)100: 0.02276)93: 0.01760)99: 0.03323 ,(adamts10 ENSDARP00000099288 Danio rerio [Zebrafish]: 0.03947 ,(((adamts10 ENSTNIP00000013061 Tetraodon nigroviridis [Spotted green pufferfish]: 0.01051,adamts10 ENSTRUP00000016456 Takifugu rubripes [Fugu]: 0.01452)76: 0.00850 ,(( adamts10 ENSGACP00000010156 Gasterosteus aculeatus [Three-spined stickleback]: 0.01412,adamts10 ENSONIP00000012667 Oreochromis niloticus [Nile Tilapia]: 0.01085)54: 0.00531,adamts10 ENSXMAP00000002653 Xiphophorus maculatus [Southern platyfish]: 0.01419)21: 0.00192)43: 0.00143,adamts10 ENSORLP00000011481 Oryzias latipes [Japanese medaka]: 0.02279)100: 0.02266)100: 0.03616)100: 0.05965)100: 0.09497)43: 0.01150)75: 0.02534,ESO88265.1 Lottia gigantea [owl limpet]: 0.25726)82: 0.03406,XP_002127703.2 Ciona intestinalis [vase tunicate]: 0.28464)82: 0.03352)100: 0.11363 ,(((((XP_002056886.1 Drosophila virilis: 0.01358 ,(XP_002010391.1 Drosophila mojavensis: 0.01864,XP_001991612.1 Drosophila grimshawi: 0.01339)40: 0.00142)100: 0.03550 ,(XP_002071891.1 Drosophila willistoni: 0.04284 ,(XP_001964279.1 Drosophila ananassae: 0.02633 ,(( XP_002022091.1 Drosophila persimilis: 0.00000,XP_001354458.1 Drosophila pseudoobscura pseudoobscura: 0.00000)100: 0.02656 ,(XP_001976998.1 Drosophila erecta: 0.00822 ,(XP_002036881.1 Drosophila sechellia: 0.00000,NP_572247.2 Drosophila melanogaster [fruit fly]: 0.00000)85: 0.00093)100: 0.02560)42: 0.00194)80: 0.01456)87: 0.01199)100: 0.11232,XP_004527182.1 Ceratitis capitata [Mediterranean fruit fly]: 0.12719)100: 0.14037 ,(XP_004929767.1 Bombyx mori [domestic silkworm]: 0.26308 ,(( XP_001650963.1 Aedes aegypti [yellow fever mosquito]: 0.06589 ,(XP_322050.5 Anopheles gambiae str. PEST: 0.02759,ETN58597.1 Anopheles darlingi: 0.02746)100: 0.06006)100: 0.16564 ,(( XP_001602029.2 Nasonia vitripennis [jewel wasp]: 0.05216 ,(( XP_003703353.1 Megachile rotundata [alfalfa leafcutting bee]: 0.01090 ,(((XP_006613433.1 Apis dorsata [giant honeybee]: 0.00000,XP_006613434.1 Apis dorsata [giant honeybee]: 0.00000)95: 0.00244,XP_003693973.1 Apis florea [little honeybee]: 0.00208)63: 0.00240 ,(XP_006570598.1 Apis mellifera [honey bee]: 0.00000,XP_006570591.1 Apis mellifera [honey bee]: 0.00000)78: 0.00199)80: 0.00795)53: 0.00173 ,(XP_003491564.1 Bombus impatiens [common eastern bumble bee]: 0.00126,XP_003402886.1 Bombus terrestris [buff-tailed bumblebee]: 0.00095)100: 0.00694)100: 0.04120)100: 0.12150,XP_002428780.1 Pediculus humanus corporis [human body louse]: 0.19525)100: 0.05442)75: 0.02994)65: 0.02169)100: 0.17789 ,(XP_001624616.1 Nematostella vectensis [starlet sea anemone]: 0.40342 ,(XP_002121766.2 Ciona intestinalis [vase tunicate]: 0.36243 ,(((XP_005091412.1 Aplysia californica [California sea hare]: 0.16861,ESP00494.1 Lottia gigantea [owl limpet]: 0.17640)100: 0.14138,XP_002601614.1 Branchiostoma floridae [Florida lancelet]: 0.29802)95: 0.04303 ,(((((adamts7 ENSTRUP00000042761 Takifugu rubripes [Fugu]: 0.05079,adamts7 ENSTNIP00000012435 Tetraodon nigroviridis [Spotted green pufferfish]: 0.08348)100: 0.04890 ,(adamts7 ENSONIP00000007156 Oreochromis niloticus [Nile Tilapia]: 0.08506,adamts7 ENSGACP00000022396 Gasterosteus aculeatus [Three-spined stickleback]: 0.09960)38: 0.00843)98: 0.03547,adamts7 ENSGMOP00000016999 Gadhus morhua [Cod]: 0.14378)100: 0.07402 ,(((adamts7 ENSACAP00000013930 Anolis carolinensis [Green anole lizard]: 0.18362 ,(( adamts7 ENSLAFP00000008251 Loxodonta africana [African savanna elephant]: 0.03061,adamts7 ENSCAFP00000020856 Canis lupus familiaris [Dog]: 0.03594)48: 0.00246,adamts7 ATS7_HUMAN Homo sapiens [Human]: 0.02962)100: 0.07663)23: 0.02156 ,(((adamts7 XP_003209658.1 Meleagris gallopavo [turkey]: 0.01371,adamts7 ENSGALP00000013251 Gallus gallus [Chicken]: 0.00002)100: 0.07609,adamts7 ENSLACP00000015874 Latimeria chalumnae [Coelacanth]: 0.08802)51: 0.01837,adamts7 XP_002933006.1 Xenopus tropicalis [Western clawed frog]: 0.11276)33: 0.00710)27: 0.04453 ,(adamts7 ATS7_RAT Rattus norvegicus [Norway rat]: 0.05056,adamts7 ATS7_MOUSE Mus musculus [Mouse]: 0.04759)100: 0.09912)61: 0.02027)96: 0.03741 ,(((( adamts12 XP_003643023.1 Gallus gallus [chicken]: 0.01490,adamts12 XP_002191638.2 Taeniopygia guttata [zebra finch]: 0.01994)100: 0.07592 ,(((adamts12 ENSBTAP00000016677 Bos taurus [Cow]: 0.03174,adamts12 ENSCAFP00000042462 Canis lupus familiaris [Dog]: 0.02175)46: 0.00368,adamts12 ATS12_HUMAN Homo sapiens [Human]: 0.02565)39: 0.00211 ,(adamts12 ENSMUSP00000057796 Mus musculus [Mouse]: 0.01187,adamts12 ENSRNOP00000025693 Rattus norvegicus [Norway rat]: 0.00178)100: 0.02874)100: 0.05830)100: 0.05586,adamts12 XP_002942490.1 Xenopus tropicalis [Western clawed frog]: 0.10275)85: 0.02430 ,(((( adamts12 ENSGACP00000005958 Gasterosteus aculeatus [Three-spined stickleback]: 0.05023,adamts12 ENSGMOP00000007855 Gadhus morhua [Cod]: 0.03761)29: 0.00296 ,(( adamts12 ENSXMAP00000010152 Xiphophorus maculatus [Southern platyfish]: 0.03615,adamts12 ENSONIP00000017965 Oreochromis niloticus [Nile Tilapia]: 0.02976)50: 0.00788 ,(adamts12 XP_003975063.1 Takifugu rubripes [Fugu]: 0.01237,adamts12 ENSTNIP00000019021 Tetraodon nigroviridis [Spotted green pufferfish]: 0.00801)98: 0.02097)31: 0.00393)52: 0.00780,adamts12 XP_004072312.1 Oryzias latipes [Japanese medaka]: 0.06140)99: 0.03736,adamts12 ENSDARP00000087992 Danio rerio [Zebrafish]: 0.07117)100: 0.10661)100: 0.07782)100: 0.08365)53: 0.01041)92: 0.04473)68: 0.03913)39: 0.02278)24: 0.01294)18: 0.01168 ,(((((( adamts17 XP_002939314.1 Xenopus tropicalis [Western clawed frog]: 0.06790 ,(( adamts17 XP_413886.3 Gallus gallus [chicken]: 0.01139,adamts17 XP_002197902.2 Taeniopygia guttata [zebra finch]: 0.00446)100: 0.03824 ,(((adamts17 ENSP00000268070 Homo sapiens [Human]: 0.01401 ,(adamts17 ENSBTAP00000026411 Bos taurus [Cow]: 0.01092,adamts17 ENSCAFP00000015777 Canis lupus familiaris [Dog]: 0.00507)66: 0.00417)70: 0.00743,adamts17 ENSLAFP00000012614 Loxodonta africana [African savanna elephant]: 0.01647)52: 0.00463 ,(adamts17 ENSMUSP00000095984 Mus musculus [Mouse]: 0.00853,adamts17 ENSRNOP00000052730 Rattus norvegicus [Norway rat]: 0.00273)100: 0.01533)99: 0.02674)77: 0.01958)80: 0.01557,adamts17 ENSLACP00000019600 Latimeria chalumnae [Coelacanth]: 0.07907)100: 0.03654 ,(adamts17 ENSGACP00000016575 Gasterosteus aculeatus [Three-spined stickleback]: 0.08536 ,(adamts17 ENSONIP00000017356 Oreochromis niloticus [Nile Tilapia]: 0.10116,adamts17 ENSGMOP00000011237 Gadhus morhua [Cod]: 0.07051)99: 0.02735)97: 0.03616)52: 0.02565,adamts17 ENSXMAP00000001204 Xiphophorus maculatus [Southern platyfish]: 0.14500)100: 0.11823 ,(((adamts19 XP_413968.3 Gallus gallus [chicken]: 0.02882,adamts19 XP_002188623.2 Taeniopygia guttata [zebra finch]: 0.03394)100: 0.05129 ,(((adamts19 ENSBTAP00000021492 Bos taurus [Cow]: 0.02710,adamts19 ENSCAFP00000001033 Canis lupus familiaris [Dog]: 0.00652)85: 0.01150,adamts19 ATS19_HUMAN Homo sapiens [Human]: 0.02021)99: 0.01703,adamts19 ATS19_MOUSE Mus musculus [Mouse]: 0.04079)100: 0.03466)84: 0.02147,adamts19 ENSXETP00000040683 Xenopus tropicalis [Western clawed frog]: 0.11583)100: 0.21768)100: 0.29401,XP_001634333.1 Nematostella vectensis [starlet sea anemone]: 0.47231)81: 0.10248)40: 0.02272)42: 0.03516 ,(( XP_793479.3 Strongylocentrotus purpuratus [purple sea urchin]: 0.63586 ,(( XP_967794.1 Tribolium castaneum [red flour beetle]: 0.32520 ,(XP_003704916.1 Megachile rotundata [alfalfa leafcutting bee]: 0.12164 ,(XP_006620568.1 Apis dorsata [giant honeybee]: 0.00120,XP_003697890.1 Apis florea [little honeybee]: 0.01247)100: 0.07677)100: 0.22602)100: 0.22072 ,(XP_002120522.2 Ciona intestinalis [vase tunicate]: 0.41155 ,(XP_002613769.1 Branchiostoma floridae [Florida lancelet]: 0.35151 ,(((((((( adamts14 ENSLAFP00000014071 Loxodonta africana [African savanna elephant]: 0.05637,adamts14 ENSBTAP00000028224 Bos taurus [Cow]: 0.02784)27: 0.00321,adamts14 ENSMUSP00000090143 Mus musculus [Mouse]: 0.04484)17: 0.00485,adamts14 ENSP00000362303 Homo sapiens [Human]: 0.01998)22: 0.00288,adamts14 ENSCAFP00000020766 Canis lupus familiaris [Dog]: 0.02370)100: 0.06863 ,(((adamts14 XP_003641522.1 Gallus gallus [chicken]: 0.03723 ,(adamts14 XP_003218592.1 Anolis carolinensis [Green anole lizard]: 0.02955,adamts14 ENSXETP00000051235 Xenopus tropicalis [Western clawed frog]: 0.06355)31: 0.00629)63: 0.01324,adamts14 ENSLACP00000015572 Latimeria chalumnae [Coelacanth]: 0.04970)86: 0.01600 ,(( adamts14 ENSORLP00000011290 Oryzias latipes [Japanese medaka]: 0.02592 ,(((( adamts14 XP_003441953.1 Oreochromis niloticus [Nile tilapia]: 0.01192,adamts14 ENSGACP00000003026 Gasterosteus aculeatus [Three-spined stickleback]: 0.02014)33: 0.00419,adamts14 ENSXMAP00000015201 Xiphophorus maculatus [Southern platyfish]: 0.02053)36: 0.00115,adamts14 ENSTRUP00000033251 Takifugu rubripes [Fugu]: 0.01078)77: 0.00861,adamts14 ENSGMOP00000000311 Gadhus morhua [Cod]: 0.03845)62: 0.00618)78: 0.01528,adamts14 ENSDARP00000100355 Danio rerio [Zebrafish]: 0.04421)100: 0.03905)72: 0.01843)98: 0.03862 ,(((adamts3 ENSLACP00000023080 Latimeria chalumnae [Coelacanth]: 0.04961 ,(((adamts3 XP_004177326.1 Taeniopygia guttata [zebra finch]: 0.02959 ,(adamts3 XP_426316.3 Gallus gallus [chicken]: 0.00127,adamts3 XP_003205712.1 Meleagris gallopavo [turkey]: 0.00313)100: 0.01676)42: 0.00338,adamts3 ENSACAP00000013273 Anolis carolinensis [Green anole lizard]: 0.02631)52: 0.00716 ,(((adamts3 ENSLAFP00000009423 Loxodonta africana [African savanna elephant]: 0.00994,adamts3 ENSBTAP00000053777 Bos taurus [Cow]: 0.00386)45: 0.00247 ,(adamts3 ENSMUSP00000058552 Mus musculus [Mouse]: 0.00211,adamts3 ENSRNOP00000057209 Rattus norvegicus [Norway rat]: 0.00243)58: 0.00291)52: 0.00530,adamts3 ENSP00000286657 Homo sapiens [Human]: 0.01082)92: 0.01071)46: 0.00481)80: 0.00986 ,(((( adamts3 ENSGACP00000019109 Gasterosteus aculeatus [Three-spined stickleback]: 0.03583,adamts3 ENSONIP00000017797 Oreochromis niloticus [Nile Tilapia]: 0.02098)48: 0.00304,adamts3 XP_003975223.1 Takifugu rubripes [Fugu]: 0.01511)52: 0.00652,adamts3 ENSXMAP00000002352 Xiphophorus maculatus [Southern platyfish]: 0.01188)35: 0.00333,adamts3 XP_697234.5 Danio rerio [zebrafish]: 0.02140)100: 0.03241)71: 0.01212,adamts3 ENSXETP00000017809 Xenopus tropicalis [Western clawed frog]: 0.04236)100: 0.07677)79: 0.04017 ,(((((adamts2 ENSCAFP00000000462 Canis lupus familiaris [Dog]: 0.01266 ,(( adamts2 ATS2_BOVIN Bos taurus [Cow]: 0.00943,adamts2 ATS2_HUMAN Homo sapiens [Human]: 0.01164)40: 0.00173 ,(adamts2 ENSMUSP00000040171 Mus musculus [Mouse]: 0.00161,adamts2 ENSRNOP00000059669 Rattus norvegicus [Norway rat]: 0.00513)99: 0.01502)42: 0.00284)100: 0.04188 ,(adamts2 ENSACAP00000016258 Anolis carolinensis [Green anole lizard]: 0.02280 ,(adamts2 XP_414611.3 Gallus gallus [chicken]: 0.00014,adamts2 XP_002195844.2 Taeniopygia guttata [zebra finch]: 0.00206)100: 0.01683)97: 0.02127)60: 0.01111,adamts2 ENSXETP00000008331 Xenopus tropicalis [Western clawed frog]: 0.07403)100: 0.05015 ,(((adamts2a XP_003455258.1 Oreochromis niloticus [Nile tilapia]: 0.06072,adamts2a ENSXMAP00000008773 Xiphophorus maculatus [Southern platyfish]: 0.04460)25: 0.00438 ,(adamts2a ENSTNIP00000007400 Tetraodon nigroviridis [Spotted green pufferfish]: 0.02983,adamts2a ENSTRUP00000000440 Takifugu rubripes [Fugu]: 0.02217)78: 0.02910)86: 0.01795,adamts2a XP_004073524.1 Oryzias latipes [Japanese medaka]: 0.05465)100: 0.05352)70: 0.01546,adamts2b ENSDARP00000100609 Danio rerio [Zebrafish]: 0.12151)79: 0.04743)54: 0.03548 ,(( adamts2b XP_003970921.1 Takifugu rubripes [Fugu]: 0.10983 ,(( adamts2b ENSGACP00000027650 Gasterosteus aculeatus [Three-spined stickleback]: 0.07835,adamts2b ENSONIP00000022463 Oreochromis niloticus [Nile Tilapia]: 0.06976)52: 0.00673,adamts2b ENSORLP00000016353 Oryzias latipes [Japanese medaka]: 0.07890)48: 0.00554)82: 0.01562,adamts2b ENSXMAP00000006560 Xiphophorus maculatus [Southern platyfish]: 0.09438)100: 0.15869)100: 0.09690)47: 0.01800)100: 0.13437)78: 0.03473)100: 0.17414 ,(XP_781211.3 Strongylocentrotus purpuratus [purple sea urchin]: 0.54962 ,(XP_002596324.1 Branchiostoma floridae [Florida lancelet]: 0.46383 ,(( adamts13 ENSDARP00000099936 Danio rerio [Zebrafish]: 0.16683 ,(((( adamts13 ENSXMAP00000000164 Xiphophorus maculatus [Southern platyfish]: 0.09750 ,(adamts13 ENSGACP00000016020 Gasterosteus aculeatus [Three-spined stickleback]: 0.07917,adamts13 ENSONIP00000013744 Oreochromis niloticus [Nile Tilapia]: 0.06238)23: 0.00471)24: 0.00481 ,(adamts13 ENSTNIP00000016405 Tetraodon nigroviridis [Spotted green pufferfish]: 0.06777,adamts13 ENSTRUP00000024244 Takifugu rubripes [Fugu]: 0.05669)100: 0.04419)57: 0.01566,adamts13 XP_004072766.1 Oryzias latipes [Japanese medaka]: 0.07438)67: 0.01796,adamts13 ENSGMOP00000007021 Gadhus morhua [Cod]: 0.12339)100: 0.05479)100: 0.11106 ,(((adamts13 ENSLACP00000013489 Latimeria chalumnae [Coelacanth]: 0.20246 ,(adamts13 ENSTGUP00000005716 Taeniopygia guttata [zebra finch]: 0.09118 ,(adamts13 XP_415435.3 Gallus gallus [chicken]: 0.02364,adamts13 ENSMGAP00000006599 Meleagris gallopavo [Turkey]: 0.03605)92: 0.02227)100: 0.13604)60: 0.01607,adamts13 ENSXETP00000015068 Xenopus tropicalis [Western clawed frog]: 0.18485)91: 0.03222 ,(adamts13 ENSLAFP00000009433 Loxodonta africana [African savanna elephant]: 0.11810 ,(((adamts13 ENSCAFP00000029268 Canis lupus familiaris [Dog]: 0.09764,adamts13 ENSBTAP00000020085 Bos taurus [Cow]: 0.11072)57: 0.00972,adamts13 ENSP00000360997 Homo sapiens [Human]: 0.09025)61: 0.01705 ,(adamts13 ATS13_MOUSE Mus musculus [Mouse]: 0.04476,adamts13 ENSRNOP00000007640 Rattus norvegicus [Norway rat]: 0.03176)100: 0.09882)66: 0.01312)100: 0.14851)85: 0.03215)100: 0.41201)56: 0.03446)100: 0.13984)27: 0.03127 ): 0.03042);
