# Supplementary material for: The evolutionary conservation of the A Disintegrin-like and Metalloproteinase domain with Thrombospondin-1 motif metzincins across vertebrate species and their expression in teleost zebrafish
Source: BMC Evol Biol. 2015 Feb 15;15:22. doi: 10.1186/s12862-015-0281-9 (PMC4349717; doi:10.1186/s12862-015-0281-9)
Supplement: Additional file 5: Figure S5 — Statistical analyses of Q-RT-PCR results obtained for adult zebrafish organs. Data obtained by Q-RT-PCR for each adamts gene was analyzed by One-way ANOVA with Tukey’s post-hoc analyses using GraphPad statistical software. Resultant P-value tables were exported into Microsoft Excel spreadsheets. Each tab represents an individual adamts gene with an identifying legend for zebrafish organs. [file 12862_2015_281_MOESM5_ESM.xlsx]

## Sheet: adamts1
Tukey's Multiple Comparison Test	Mean Diff.	q	P value	95% CI of diff
Column A vs Column B	-68680000	12.72	P < 0.001	-94630000 to -42720000		A = skin
Column A vs Column C	-30640000	5.675	P < 0.01	-56600000 to -4680000		B = skeletal muscle
Column A vs Column D	-18250000	3.38	P > 0.05	-44210000 to 7708000		C = brain
Column A vs Column E	13740000	2.545	P > 0.05	-12220000 to 39700000		D = eye
Column A vs Column F	-1467000	0.2716	P > 0.05	-27420000 to 24490000		E= thymus
Column A vs Column G	20460000	3.789	P > 0.05	-5502000 to 46410000		F = heart
Column A vs Column H	15480000	2.867	P > 0.05	-10480000 to 41440000		G = liver
Column A vs Column I	8293000	1.536	P > 0.05	-17660000 to 34250000		H = kidney
Column A vs Column J	16800000	3.112	P > 0.05	-9155000 to 42760000		I = gut
Column A vs Column K	13540000	2.508	P > 0.05	-12420000 to 39500000		J = testes
Column A vs Column L	-14850000	2.75	P > 0.05	-40800000 to 11110000		K = oocytes
Column B vs Column C	38040000	7.046	P < 0.001	12080000 to 64000000		L = spleen
Column B vs Column D	50430000	9.34	P < 0.001	24470000 to 76380000
Column B vs Column E	82410000	15.27	P < 0.001	56460000 to 108400000
Column B vs Column F	67210000	12.45	P < 0.001	41250000 to 93170000
Column B vs Column G	89130000	16.51	P < 0.001	63170000 to 115100000
Column B vs Column H	84150000	15.59	P < 0.001	58200000 to 110100000
Column B vs Column I	76970000	14.26	P < 0.001	51010000 to 102900000
Column B vs Column J	85480000	15.83	P < 0.001	59520000 to 111400000
Column B vs Column K	82210000	15.23	P < 0.001	56260000 to 108200000
Column B vs Column L	53830000	9.97	P < 0.001	27870000 to 79790000
Column C vs Column D	12390000	2.295	P > 0.05	-13570000 to 38350000
Column C vs Column E	44380000	8.22	P < 0.001	18420000 to 70330000
Column C vs Column F	29170000	5.403	P < 0.05	3214000 to 55130000
Column C vs Column G	51090000	9.464	P < 0.001	25140000 to 77050000
Column C vs Column H	46120000	8.542	P < 0.001	20160000 to 72070000
Column C vs Column I	38930000	7.211	P < 0.001	12970000 to 64890000
Column C vs Column J	47440000	8.787	P < 0.001	21480000 to 73400000
Column C vs Column K	44180000	8.182	P < 0.001	18220000 to 70130000
Column C vs Column L	15790000	2.925	P > 0.05	-10170000 to 41750000
Column D vs Column E	31990000	5.925	P < 0.01	6031000 to 57950000
Column D vs Column F	16780000	3.109	P > 0.05	-9175000 to 42740000
Column D vs Column G	38700000	7.169	P < 0.001	12750000 to 64660000
Column D vs Column H	33730000	6.247	P < 0.01	7770000 to 59680000
Column D vs Column I	26540000	4.916	P < 0.05	584600 to 52500000
Column D vs Column J	35050000	6.493	P < 0.01	9094000 to 61010000
Column D vs Column K	31790000	5.888	P < 0.01	5830000 to 57740000
Column D vs Column L	3402000	0.6302	P > 0.05	-22560000 to 29360000
Column E vs Column F	-15210000	2.816	P > 0.05	-41160000 to 10750000
Column E vs Column G	6716000	1.244	P > 0.05	-19240000 to 32670000
Column E vs Column H	1739000	0.3221	P > 0.05	-24220000 to 27700000
Column E vs Column I	-5447000	1.009	P > 0.05	-31400000 to 20510000
Column E vs Column J	3063000	0.5674	P > 0.05	-22890000 to 29020000
Column E vs Column K	-201300	0.03729	P > 0.05	-26160000 to 25760000
Column E vs Column L	-28590000	5.295	P < 0.05	-54540000 to -2629000
Column F vs Column G	21920000	4.06	P > 0.05	-4036000 to 47880000
Column F vs Column H	16940000	3.139	P > 0.05	-9013000 to 42900000
Column F vs Column I	9759000	1.808	P > 0.05	-16200000 to 35720000
Column F vs Column J	18270000	3.384	P > 0.05	-7688000 to 44230000
Column F vs Column K	15000000	2.779	P > 0.05	-10950000 to 40960000
Column F vs Column L	-13380000	2.478	P > 0.05	-39340000 to 12580000
Column G vs Column H	-4977000	0.9219	P > 0.05	-30930000 to 20980000
Column G vs Column I	-12160000	2.253	P > 0.05	-38120000 to 13800000
Column G vs Column J	-3652000	0.6765	P > 0.05	-29610000 to 22300000
Column G vs Column K	-6917000	1.281	P > 0.05	-32870000 to 19040000
Column G vs Column L	-35300000	6.539	P < 0.01	-61260000 to -9345000
Column H vs Column I	-7185000	1.331	P > 0.05	-33140000 to 18770000
Column H vs Column J	1325000	0.2453	P > 0.05	-24630000 to 27280000
Column H vs Column K	-1940000	0.3594	P > 0.05	-27900000 to 24020000
Column H vs Column L	-30330000	5.617	P < 0.01	-56280000 to -4368000
Column I vs Column J	8510000	1.576	P > 0.05	-17450000 to 34470000
Column I vs Column K	5245000	0.9715	P > 0.05	-20710000 to 31200000
Column I vs Column L	-23140000	4.286	P > 0.05	-49100000 to 2818000
Column J vs Column K	-3265000	0.6047	P > 0.05	-29220000 to 22690000
Column J vs Column L	-31650000	5.862	P < 0.01	-57610000 to -5692000
Column K vs Column L	-28390000	5.258	P < 0.05	-54340000 to -2428000

## Sheet: adamts2a
Tukey's Multiple Comparison Test	Mean Diff.	q	P value	95% CI of diff
Column A vs Column B	-5909000	0.2162	P > 0.05	-137300000 to 125500000
Column A vs Column C	-1537000	0.05622	P > 0.05	-132900000 to 129900000
Column A vs Column D	-3386000	0.1239	P > 0.05	-134800000 to 128000000
Column A vs Column E	-3127000	0.1144	P > 0.05	-134500000 to 128300000
Column A vs Column F	-1507000	0.05513	P > 0.05	-132900000 to 129900000
Column A vs Column G	-501500000	18.35	P < 0.001	-632900000 to -370100000
Column A vs Column H	-1387000	0.05075	P > 0.05	-132800000 to 130000000
Column A vs Column I	-467400	0.0171	P > 0.05	-131900000 to 130900000
Column A vs Column J	4473000	0.1637	P > 0.05	-126900000 to 135900000
Column A vs Column K	3953000	0.1446	P > 0.05	-127500000 to 135400000
Column A vs Column L	4397000	0.1609	P > 0.05	-127000000 to 135800000
Column B vs Column C	4372000	0.16	P > 0.05	-127000000 to 135800000
Column B vs Column D	2522000	0.09228	P > 0.05	-128900000 to 133900000
Column B vs Column E	2781000	0.1018	P > 0.05	-128600000 to 134200000
Column B vs Column F	4402000	0.1611	P > 0.05	-127000000 to 135800000
Column B vs Column G	-495600000	18.13	P < 0.001	-627000000 to -364200000
Column B vs Column H	4522000	0.1654	P > 0.05	-126900000 to 135900000
Column B vs Column I	5441000	0.1991	P > 0.05	-126000000 to 136800000
Column B vs Column J	10380000	0.3799	P > 0.05	-121000000 to 141800000
Column B vs Column K	9861000	0.3608	P > 0.05	-121500000 to 141300000
Column B vs Column L	10310000	0.3771	P > 0.05	-121100000 to 141700000
Column C vs Column D	-1850000	0.06769	P > 0.05	-133300000 to 129600000
Column C vs Column E	-1591000	0.0582	P > 0.05	-133000000 to 129800000
Column C vs Column F	29680	0.001086	P > 0.05	-131400000 to 131400000
Column C vs Column G	-500000000	18.29	P < 0.001	-631400000 to -368600000
Column C vs Column H	149600	0.005473	P > 0.05	-131300000 to 131600000
Column C vs Column I	1069000	0.03912	P > 0.05	-130300000 to 132500000
Column C vs Column J	6010000	0.2199	P > 0.05	-125400000 to 137400000
Column C vs Column K	5489000	0.2008	P > 0.05	-125900000 to 136900000
Column C vs Column L	5934000	0.2171	P > 0.05	-125500000 to 137300000
Column D vs Column E	259100	0.009482	P > 0.05	-131100000 to 131700000
Column D vs Column F	1880000	0.06877	P > 0.05	-129500000 to 133300000
Column D vs Column G	-498100000	18.23	P < 0.001	-629500000 to -366700000
Column D vs Column H	1999000	0.07316	P > 0.05	-129400000 to 133400000
Column D vs Column I	2919000	0.1068	P > 0.05	-128500000 to 134300000
Column D vs Column J	7859000	0.2876	P > 0.05	-123500000 to 139300000
Column D vs Column K	7339000	0.2685	P > 0.05	-124100000 to 138700000
Column D vs Column L	7783000	0.2848	P > 0.05	-123600000 to 139200000
Column E vs Column F	1620000	0.05929	P > 0.05	-129800000 to 133000000
Column E vs Column G	-498400000	18.24	P < 0.001	-629800000 to -367000000
Column E vs Column H	1740000	0.06368	P > 0.05	-129700000 to 133100000
Column E vs Column I	2660000	0.09732	P > 0.05	-128700000 to 134100000
Column E vs Column J	7600000	0.2781	P > 0.05	-123800000 to 139000000
Column E vs Column K	7080000	0.259	P > 0.05	-124300000 to 138500000
Column E vs Column L	7524000	0.2753	P > 0.05	-123900000 to 138900000
Column F vs Column G	-500000000	18.29	P < 0.001	-631400000 to -368600000
Column F vs Column H	119900	0.004387	P > 0.05	-131300000 to 131500000
Column F vs Column I	1039000	0.03803	P > 0.05	-130400000 to 132400000
Column F vs Column J	5980000	0.2188	P > 0.05	-125400000 to 137400000
Column F vs Column K	5460000	0.1998	P > 0.05	-125900000 to 136900000
Column F vs Column L	5904000	0.216	P > 0.05	-125500000 to 137300000
Column G vs Column H	500100000	18.3	P < 0.001	368700000 to 631500000
Column G vs Column I	501000000	18.33	P < 0.001	369600000 to 632400000
Column G vs Column J	506000000	18.51	P < 0.001	374600000 to 637400000
Column G vs Column K	505500000	18.49	P < 0.001	374000000 to 636900000
Column G vs Column L	505900000	18.51	P < 0.001	374500000 to 637300000
Column H vs Column I	919500	0.03364	P > 0.05	-130500000 to 132300000
Column H vs Column J	5860000	0.2144	P > 0.05	-125500000 to 137300000
Column H vs Column K	5340000	0.1954	P > 0.05	-126100000 to 136700000
Column H vs Column L	5784000	0.2116	P > 0.05	-125600000 to 137200000
Column I vs Column J	4940000	0.1808	P > 0.05	-126500000 to 136300000
Column I vs Column K	4420000	0.1617	P > 0.05	-127000000 to 135800000
Column I vs Column L	4864000	0.178	P > 0.05	-126500000 to 136300000
Column J vs Column K	-520400	0.01904	P > 0.05	-131900000 to 130900000
Column J vs Column L	-76030	0.002782	P > 0.05	-131500000 to 131300000
Column K vs Column L	444300	0.01626	P > 0.05	-131000000 to 131800000

## Sheet: adamts3
Tukey's Multiple Comparison Test	Mean Diff.	q	P value	95% CI of diff
Column A vs Column B	-10920000	0.01069	P > 0.05	-4920000000 to 4899000000
Column A vs Column C	-52900000	0.05181	P > 0.05	-4962000000 to 4857000000
Column A vs Column D	4303000	0.004214	P > 0.05	-4905000000 to 4914000000
Column A vs Column E	-6156000	0.006029	P > 0.05	-4916000000 to 4903000000
Column A vs Column F	-30370000	0.02974	P > 0.05	-4940000000 to 4879000000
Column A vs Column G	-9412000000	9.217	P < 0.001	-14320000000 to -4502000000
Column A vs Column H	10570000	0.01035	P > 0.05	-4899000000 to 4920000000
Column A vs Column I	-12130000	0.01188	P > 0.05	-4922000000 to 4897000000
Column A vs Column J	23160000	0.02269	P > 0.05	-4886000000 to 4933000000
Column A vs Column K	23290000	0.02281	P > 0.05	-4886000000 to 4933000000
Column A vs Column L	19020000	0.01862	P > 0.05	-4891000000 to 4929000000
Column B vs Column C	-41980000	0.04111	P > 0.05	-4952000000 to 4868000000
Column B vs Column D	15220000	0.0149	P > 0.05	-4894000000 to 4925000000
Column B vs Column E	4761000	0.004663	P > 0.05	-4905000000 to 4914000000
Column B vs Column F	-19450000	0.01905	P > 0.05	-4929000000 to 4890000000
Column B vs Column G	-9401000000	9.206	P < 0.001	-14310000000 to -4491000000
Column B vs Column H	21490000	0.02104	P > 0.05	-4888000000 to 4931000000
Column B vs Column I	-1210000	0.001185	P > 0.05	-4911000000 to 4908000000
Column B vs Column J	34080000	0.03338	P > 0.05	-4875000000 to 4944000000
Column B vs Column K	34210000	0.0335	P > 0.05	-4875000000 to 4944000000
Column B vs Column L	29930000	0.02931	P > 0.05	-4880000000 to 4940000000
Column C vs Column D	57200000	0.05602	P > 0.05	-4852000000 to 4967000000
Column C vs Column E	46740000	0.04578	P > 0.05	-4863000000 to 4956000000
Column C vs Column F	22530000	0.02206	P > 0.05	-4887000000 to 4932000000
Column C vs Column G	-9359000000	9.165	P < 0.001	-14270000000 to -4449000000
Column C vs Column H	63470000	0.06215	P > 0.05	-4846000000 to 4973000000
Column C vs Column I	40770000	0.03993	P > 0.05	-4869000000 to 4950000000
Column C vs Column J	76060000	0.07449	P > 0.05	-4834000000 to 4986000000
Column C vs Column K	76190000	0.07462	P > 0.05	-4833000000 to 4986000000
Column C vs Column L	71910000	0.07043	P > 0.05	-4838000000 to 4981000000
Column D vs Column E	-10460000	0.01024	P > 0.05	-4920000000 to 4899000000
Column D vs Column F	-34670000	0.03395	P > 0.05	-4944000000 to 4875000000
Column D vs Column G	-9416000000	9.221	P < 0.001	-14330000000 to -4507000000
Column D vs Column H	6266000	0.006136	P > 0.05	-4903000000 to 4916000000
Column D vs Column I	-16430000	0.01609	P > 0.05	-4926000000 to 4893000000
Column D vs Column J	18860000	0.01847	P > 0.05	-4891000000 to 4928000000
Column D vs Column K	18990000	0.0186	P > 0.05	-4891000000 to 4929000000
Column D vs Column L	14710000	0.01441	P > 0.05	-4895000000 to 4924000000
Column E vs Column F	-24210000	0.02371	P > 0.05	-4934000000 to 4885000000
Column E vs Column G	-9406000000	9.211	P < 0.001	-14320000000 to -4496000000
Column E vs Column H	16720000	0.01638	P > 0.05	-4893000000 to 4926000000
Column E vs Column I	-5971000	0.005847	P > 0.05	-4916000000 to 4904000000
Column E vs Column J	29320000	0.02871	P > 0.05	-4880000000 to 4939000000
Column E vs Column K	29450000	0.02884	P > 0.05	-4880000000 to 4939000000
Column E vs Column L	25170000	0.02465	P > 0.05	-4884000000 to 4935000000
Column F vs Column G	-9381000000	9.187	P < 0.001	-14290000000 to -4472000000
Column F vs Column H	40940000	0.04009	P > 0.05	-4869000000 to 4951000000
Column F vs Column I	18240000	0.01787	P > 0.05	-4891000000 to 4928000000
Column F vs Column J	53530000	0.05243	P > 0.05	-4856000000 to 4963000000
Column F vs Column K	53660000	0.05255	P > 0.05	-4856000000 to 4963000000
Column F vs Column L	49390000	0.04836	P > 0.05	-4860000000 to 4959000000
Column G vs Column H	9422000000	9.227	P < 0.001	4513000000 to 14330000000
Column G vs Column I	9400000000	9.205	P < 0.001	4490000000 to 14310000000
Column G vs Column J	9435000000	9.24	P < 0.001	4525000000 to 14340000000
Column G vs Column K	9435000000	9.24	P < 0.001	4526000000 to 14340000000
Column G vs Column L	9431000000	9.236	P < 0.001	4521000000 to 14340000000
Column H vs Column I	-22690000	0.02223	P > 0.05	-4932000000 to 4887000000
Column H vs Column J	12600000	0.01234	P > 0.05	-4897000000 to 4922000000
Column H vs Column K	12730000	0.01246	P > 0.05	-4897000000 to 4922000000
Column H vs Column L	8447000	0.008273	P > 0.05	-4901000000 to 4918000000
Column I vs Column J	35290000	0.03456	P > 0.05	-4874000000 to 4945000000
Column I vs Column K	35420000	0.03469	P > 0.05	-4874000000 to 4945000000
Column I vs Column L	31140000	0.0305	P > 0.05	-4878000000 to 4941000000
Column J vs Column K	129400	0.0001267	P > 0.05	-4909000000 to 4910000000
Column J vs Column L	-4149000	0.004063	P > 0.05	-4914000000 to 4905000000
Column K vs Column L	-4278000	0.00419	P > 0.05	-4914000000 to 4905000000

## Sheet: adamts5
Tukey's Multiple Comparison Test	Mean Diff.	q	P value	95% CI of diff
Column A vs Column B	1167000	0.001013	P > 0.05	-5536000000 to 5539000000
Column A vs Column C	-80090000	0.06954	P > 0.05	-5618000000 to 5457000000
Column A vs Column D	-35380000	0.03072	P > 0.05	-5573000000 to 5502000000
Column A vs Column E	-28630000	0.02486	P > 0.05	-5566000000 to 5509000000
Column A vs Column F	-102700000	0.08913	P > 0.05	-5640000000 to 5435000000
Column A vs Column G	-22350000000	19.4	P < 0.001	-27890000000 to -16810000000
Column A vs Column H	-36500000	0.03169	P > 0.05	-5574000000 to 5501000000
Column A vs Column I	-20460000	0.01776	P > 0.05	-5558000000 to 5517000000
Column A vs Column J	18650000	0.01619	P > 0.05	-5519000000 to 5556000000
Column A vs Column K	20810000	0.01806	P > 0.05	-5517000000 to 5558000000
Column A vs Column L	-692500	0.0006013	P > 0.05	-5538000000 to 5537000000
Column B vs Column C	-81260000	0.07055	P > 0.05	-5619000000 to 5456000000
Column B vs Column D	-36540000	0.03173	P > 0.05	-5574000000 to 5501000000
Column B vs Column E	-29800000	0.02588	P > 0.05	-5567000000 to 5508000000
Column B vs Column F	-103800000	0.09015	P > 0.05	-5641000000 to 5434000000
Column B vs Column G	-22350000000	19.41	P < 0.001	-27890000000 to -16810000000
Column B vs Column H	-37660000	0.0327	P > 0.05	-5575000000 to 5500000000
Column B vs Column I	-21630000	0.01878	P > 0.05	-5559000000 to 5516000000
Column B vs Column J	17480000	0.01518	P > 0.05	-5520000000 to 5555000000
Column B vs Column K	19640000	0.01705	P > 0.05	-5518000000 to 5557000000
Column B vs Column L	-1859000	0.001615	P > 0.05	-5539000000 to 5536000000
Column C vs Column D	44710000	0.03882	P > 0.05	-5493000000 to 5582000000
Column C vs Column E	51460000	0.04468	P > 0.05	-5486000000 to 5589000000
Column C vs Column F	-22570000	0.01959	P > 0.05	-5560000000 to 5515000000
Column C vs Column G	-22270000000	19.33	P < 0.001	-27810000000 to -16730000000
Column C vs Column H	43590000	0.03785	P > 0.05	-5494000000 to 5581000000
Column C vs Column I	59630000	0.05178	P > 0.05	-5478000000 to 5597000000
Column C vs Column J	98740000	0.08573	P > 0.05	-5439000000 to 5636000000
Column C vs Column K	100900000	0.0876	P > 0.05	-5437000000 to 5638000000
Column C vs Column L	79400000	0.06894	P > 0.05	-5458000000 to 5617000000
Column D vs Column E	6743000	0.005855	P > 0.05	-5531000000 to 5544000000
Column D vs Column F	-67280000	0.05842	P > 0.05	-5605000000 to 5470000000
Column D vs Column G	-22310000000	19.37	P < 0.001	-27850000000 to -16780000000
Column D vs Column H	-1118000	0.000971	P > 0.05	-5539000000 to 5536000000
Column D vs Column I	14920000	0.01295	P > 0.05	-5523000000 to 5552000000
Column D vs Column J	54030000	0.04691	P > 0.05	-5483000000 to 5591000000
Column D vs Column K	56180000	0.04878	P > 0.05	-5481000000 to 5594000000
Column D vs Column L	34690000	0.03012	P > 0.05	-5503000000 to 5572000000
Column E vs Column F	-74020000	0.06427	P > 0.05	-5611000000 to 5463000000
Column E vs Column G	-22320000000	19.38	P < 0.001	-27860000000 to -16780000000
Column E vs Column H	-7862000	0.006826	P > 0.05	-5545000000 to 5530000000
Column E vs Column I	8175000	0.007099	P > 0.05	-5529000000 to 5546000000
Column E vs Column J	47290000	0.04106	P > 0.05	-5490000000 to 5585000000
Column E vs Column K	49440000	0.04293	P > 0.05	-5488000000 to 5587000000
Column E vs Column L	27940000	0.02426	P > 0.05	-5509000000 to 5565000000
Column F vs Column G	-22250000000	19.31	P < 0.001	-27780000000 to -16710000000
Column F vs Column H	66160000	0.05744	P > 0.05	-5471000000 to 5604000000
Column F vs Column I	82200000	0.07137	P > 0.05	-5455000000 to 5620000000
Column F vs Column J	121300000	0.1053	P > 0.05	-5416000000 to 5659000000
Column F vs Column K	123500000	0.1072	P > 0.05	-5414000000 to 5661000000
Column F vs Column L	102000000	0.08853	P > 0.05	-5435000000 to 5639000000
Column G vs Column H	22310000000	19.37	P < 0.001	16770000000 to 27850000000
Column G vs Column I	22330000000	19.39	P < 0.001	16790000000 to 27860000000
Column G vs Column J	22370000000	19.42	P < 0.001	16830000000 to 27900000000
Column G vs Column K	22370000000	19.42	P < 0.001	16830000000 to 27910000000
Column G vs Column L	22350000000	19.4	P < 0.001	16810000000 to 27880000000
Column H vs Column I	16040000	0.01392	P > 0.05	-5521000000 to 5553000000
Column H vs Column J	55150000	0.04788	P > 0.05	-5482000000 to 5593000000
Column H vs Column K	57300000	0.04975	P > 0.05	-5480000000 to 5595000000
Column H vs Column L	35800000	0.03109	P > 0.05	-5502000000 to 5573000000
Column I vs Column J	39110000	0.03396	P > 0.05	-5498000000 to 5577000000
Column I vs Column K	41260000	0.03583	P > 0.05	-5496000000 to 5579000000
Column I vs Column L	19770000	0.01716	P > 0.05	-5518000000 to 5557000000
Column J vs Column K	2155000	0.001871	P > 0.05	-5535000000 to 5540000000
Column J vs Column L	-19340000	0.0168	P > 0.05	-5557000000 to 5518000000
Column K vs Column L	-21500000	0.01867	P > 0.05	-5559000000 to 5516000000

## Sheet: adamts6
Tukey's Multiple Comparison Test	Mean Diff.	q	P value	95% CI of diff
Column A vs Column B	-74670000	0.009249	P > 0.05	-38880000000 to 38730000000
Column A vs Column C	-4791000	0.0005934	P > 0.05	-38810000000 to 38800000000
Column A vs Column D	-9843000	0.001219	P > 0.05	-38810000000 to 38790000000
Column A vs Column E	6910000	0.0008161	P > 0.05	-40690000000 to 40700000000
Column A vs Column F	-4118000	0.0004864	P > 0.05	-40700000000 to 40690000000
Column A vs Column G	-33350000000	4.131	P > 0.05	-72150000000 to 5455000000
Column A vs Column H	-94690000	0.01173	P > 0.05	-38900000000 to 38710000000
Column A vs Column I	-54070000	0.006697	P > 0.05	-38860000000 to 38750000000
Column A vs Column J	-802300	9.937e-05	P > 0.05	-38800000000 to 38800000000
Column A vs Column K	-9126000	0.001238	P > 0.05	-35430000000 to 35410000000
Column A vs Column L	-4042000	0.0005006	P > 0.05	-38810000000 to 38800000000
Column B vs Column C	69880000	0.008656	P > 0.05	-38730000000 to 38870000000
Column B vs Column D	64830000	0.00803	P > 0.05	-38740000000 to 38870000000
Column B vs Column E	81580000	0.009635	P > 0.05	-40620000000 to 40780000000
Column B vs Column F	70550000	0.008332	P > 0.05	-40630000000 to 40770000000
Column B vs Column G	-33270000000	4.121	P > 0.05	-72080000000 to 5530000000
Column B vs Column H	-20020000	0.00248	P > 0.05	-38820000000 to 38780000000
Column B vs Column I	20600000	0.002552	P > 0.05	-38780000000 to 38820000000
Column B vs Column J	73870000	0.00915	P > 0.05	-38730000000 to 38880000000
Column B vs Column K	65540000	0.008894	P > 0.05	-35360000000 to 35490000000
Column B vs Column L	70630000	0.008748	P > 0.05	-38730000000 to 38870000000
Column C vs Column D	-5052000	0.0006258	P > 0.05	-38810000000 to 38800000000
Column C vs Column E	11700000	0.001382	P > 0.05	-40690000000 to 40710000000
Column C vs Column F	672500	7.942e-05	P > 0.05	-40700000000 to 40700000000
Column C vs Column G	-33340000000	4.13	P > 0.05	-72150000000 to 5460000000
Column C vs Column H	-89900000	0.01114	P > 0.05	-38890000000 to 38710000000
Column C vs Column I	-49280000	0.006104	P > 0.05	-38850000000 to 38750000000
Column C vs Column J	3989000	0.000494	P > 0.05	-38800000000 to 38810000000
Column C vs Column K	-4335000	0.0005883	P > 0.05	-35430000000 to 35420000000
Column C vs Column L	749200	9.281e-05	P > 0.05	-38800000000 to 38800000000
Column D vs Column E	16750000	0.001979	P > 0.05	-40680000000 to 40710000000
Column D vs Column F	5725000	0.0006761	P > 0.05	-40690000000 to 40700000000
Column D vs Column G	-33340000000	4.129	P > 0.05	-72140000000 to 5465000000
Column D vs Column H	-84840000	0.01051	P > 0.05	-38890000000 to 38720000000
Column D vs Column I	-44230000	0.005478	P > 0.05	-38850000000 to 38760000000
Column D vs Column J	9041000	0.00112	P > 0.05	-38790000000 to 38810000000
Column D vs Column K	716900	9.728e-05	P > 0.05	-35420000000 to 35420000000
Column D vs Column L	5802000	0.0007186	P > 0.05	-38800000000 to 38810000000
Column E vs Column F	-11030000	0.001247	P > 0.05	-42520000000 to 42500000000
Column E vs Column G	-33350000000	3.939	P > 0.05	-74050000000 to 7342000000
Column E vs Column H	-101600000	0.012	P > 0.05	-40800000000 to 40600000000
Column E vs Column I	-60980000	0.007202	P > 0.05	-40760000000 to 40640000000
Column E vs Column J	-7712000	0.0009108	P > 0.05	-40700000000 to 40690000000
Column E vs Column K	-16040000	0.002056	P > 0.05	-37500000000 to 37470000000
Column E vs Column L	-10950000	0.001293	P > 0.05	-40710000000 to 40690000000
Column F vs Column G	-33340000000	3.938	P > 0.05	-74040000000 to 7353000000
Column F vs Column H	-90570000	0.0107	P > 0.05	-40790000000 to 40610000000
Column F vs Column I	-49950000	0.005899	P > 0.05	-40750000000 to 40650000000
Column F vs Column J	3316000	0.0003916	P > 0.05	-40690000000 to 40700000000
Column F vs Column K	-5008000	0.0006421	P > 0.05	-37490000000 to 37480000000
Column F vs Column L	76780	9.068e-06	P > 0.05	-40700000000 to 40700000000
Column G vs Column H	33250000000	4.119	P > 0.05	-5550000000 to 72060000000
Column G vs Column I	33290000000	4.124	P > 0.05	-5509000000 to 72100000000
Column G vs Column J	33350000000	4.131	P > 0.05	-5456000000 to 72150000000
Column G vs Column K	33340000000	4.524	P > 0.05	-2084000000 to 68760000000
Column G vs Column L	33340000000	4.13	P > 0.05	-5459000000 to 72150000000
Column H vs Column I	40620000	0.005031	P > 0.05	-38760000000 to 38840000000
Column H vs Column J	93890000	0.01163	P > 0.05	-38710000000 to 38900000000
Column H vs Column K	85560000	0.01161	P > 0.05	-35340000000 to 35510000000
Column H vs Column L	90650000	0.01123	P > 0.05	-38710000000 to 38890000000
Column I vs Column J	53270000	0.006598	P > 0.05	-38750000000 to 38860000000
Column I vs Column K	44940000	0.006098	P > 0.05	-35380000000 to 35470000000
Column I vs Column L	50030000	0.006197	P > 0.05	-38750000000 to 38850000000
Column J vs Column K	-8324000	0.001129	P > 0.05	-35430000000 to 35410000000
Column J vs Column L	-3239000	0.0004012	P > 0.05	-38810000000 to 38800000000
Column K vs Column L	5085000	0.0006899	P > 0.05	-35420000000 to 35430000000

## Sheet: adamts7
Tukey's Multiple Comparison Test	Mean Diff.	q	P value	95% CI of diff
Column A vs Column B	-28280000	1.489	P > 0.05	-119800000 to 63190000
Column A vs Column C	5819000	0.3065	P > 0.05	-85650000 to 97290000
Column A vs Column D	-82030000	4.32	P > 0.05	-173500000 to 9444000
Column A vs Column E	-3529000	0.1858	P > 0.05	-95000000 to 87940000
Column A vs Column F	10710000	0.5642	P > 0.05	-80760000 to 102200000
Column A vs Column G	-229500000	9.867	P < 0.001	-341500000 to -117400000
Column A vs Column H	5892000	0.3103	P > 0.05	-85580000 to 97360000
Column A vs Column I	-14940000	0.787	P > 0.05	-106400000 to 76530000
Column A vs Column J	20850000	1.047	P > 0.05	-75090000 to 116800000
Column A vs Column K	1693000	0.09767	P > 0.05	-81810000 to 85200000
Column A vs Column L	25000000	1.256	P > 0.05	-70930000 to 120900000
Column B vs Column C	34100000	1.796	P > 0.05	-57380000 to 125600000
Column B vs Column D	-53750000	2.831	P > 0.05	-145200000 to 37720000
Column B vs Column E	24750000	1.303	P > 0.05	-66720000 to 116200000
Column B vs Column F	38990000	2.054	P > 0.05	-52480000 to 130500000
Column B vs Column G	-201200000	8.651	P < 0.001	-313200000 to -89150000
Column B vs Column H	34170000	1.8	P > 0.05	-57300000 to 125600000
Column B vs Column I	13340000	0.7023	P > 0.05	-78140000 to 104800000
Column B vs Column J	49130000	2.467	P > 0.05	-46810000 to 145100000
Column B vs Column K	29970000	1.729	P > 0.05	-53530000 to 113500000
Column B vs Column L	53280000	2.676	P > 0.05	-42650000 to 149200000
Column C vs Column D	-87850000	4.627	P > 0.05	-179300000 to 3626000
Column C vs Column E	-9347000	0.4923	P > 0.05	-100800000 to 82120000
Column C vs Column F	4893000	0.2577	P > 0.05	-86580000 to 96370000
Column C vs Column G	-235300000	10.12	P < 0.001	-347300000 to -123200000
Column C vs Column H	72730	0.00383	P > 0.05	-91400000 to 91540000
Column C vs Column I	-20760000	1.093	P > 0.05	-112200000 to 70710000
Column C vs Column J	15030000	0.7548	P > 0.05	-80910000 to 111000000
Column C vs Column K	-4126000	0.238	P > 0.05	-87630000 to 79380000
Column C vs Column L	19190000	0.9634	P > 0.05	-76750000 to 115100000
Column D vs Column E	78500000	4.134	P > 0.05	-12970000 to 170000000
Column D vs Column F	92740000	4.884	P < 0.05	1268000 to 184200000
Column D vs Column G	-147400000	6.34	P < 0.01	-259500000 to -35400000
Column D vs Column H	87920000	4.63	P > 0.05	-3553000 to 179400000
Column D vs Column I	67090000	3.533	P > 0.05	-24390000 to 158600000
Column D vs Column J	102900000	5.166	P < 0.05	6940000 to 198800000
Column D vs Column K	83720000	4.83	P < 0.05	218400 to 167200000
Column D vs Column L	107000000	5.375	P < 0.05	11100000 to 203000000
Column E vs Column F	14240000	0.75	P > 0.05	-77230000 to 105700000
Column E vs Column G	-225900000	9.715	P < 0.001	-338000000 to -113900000
Column E vs Column H	9420000	0.4961	P > 0.05	-82050000 to 100900000
Column E vs Column I	-11410000	0.6012	P > 0.05	-102900000 to 80060000
Column E vs Column J	24380000	1.224	P > 0.05	-71560000 to 120300000
Column E vs Column K	5221000	0.3012	P > 0.05	-78280000 to 88720000
Column E vs Column L	28530000	1.433	P > 0.05	-67400000 to 124500000
Column F vs Column G	-240200000	10.33	P < 0.001	-352200000 to -128100000
Column F vs Column H	-4820000	0.2539	P > 0.05	-96290000 to 86650000
Column F vs Column I	-25650000	1.351	P > 0.05	-117100000 to 65820000
Column F vs Column J	10140000	0.509	P > 0.05	-85800000 to 106100000
Column F vs Column K	-9019000	0.5203	P > 0.05	-92520000 to 74480000
Column F vs Column L	14290000	0.7177	P > 0.05	-81640000 to 110200000
Column G vs Column H	235300000	10.12	P < 0.001	123300000 to 347400000
Column G vs Column I	214500000	9.225	P < 0.001	102500000 to 326500000
Column G vs Column J	250300000	10.42	P < 0.001	134600000 to 366000000
Column G vs Column K	231100000	10.54	P < 0.001	125500000 to 336800000
Column G vs Column L	254500000	10.59	P < 0.001	138800000 to 370200000
Column H vs Column I	-20830000	1.097	P > 0.05	-112300000 to 70640000
Column H vs Column J	14960000	0.7511	P > 0.05	-80980000 to 110900000
Column H vs Column K	-4199000	0.2422	P > 0.05	-87700000 to 79300000
Column H vs Column L	19110000	0.9598	P > 0.05	-76820000 to 115000000
Column I vs Column J	35790000	1.797	P > 0.05	-60150000 to 131700000
Column I vs Column K	16640000	0.9598	P > 0.05	-66870000 to 100100000
Column I vs Column L	39950000	2.006	P > 0.05	-55990000 to 135900000
Column J vs Column K	-19160000	1.044	P > 0.05	-107500000 to 69210000
Column J vs Column L	4156000	0.1998	P > 0.05	-96050000 to 104400000
Column K vs Column L	23310000	1.271	P > 0.05	-65060000 to 111700000

## Sheet: adamts8a
Tukey's Multiple Comparison Test	Mean Diff.	q	P value	95% CI of diff
Column A vs Column B	-28290000	0.2575	P > 0.05	-557000000 to 500400000
Column A vs Column C	-11190000	0.1018	P > 0.05	-539900000 to 517500000
Column A vs Column D	-8644000	0.07868	P > 0.05	-537400000 to 520100000
Column A vs Column E	-1944000	0.01769	P > 0.05	-530700000 to 526800000
Column A vs Column F	-8394000	0.07641	P > 0.05	-537100000 to 520300000
Column A vs Column G	-1643000000	14.26	P < 0.001	-2197000000 to -1088000000
Column A vs Column H	-34820000	0.3169	P > 0.05	-563600000 to 493900000
Column A vs Column I	715900	0.006517	P > 0.05	-528000000 to 529500000
Column A vs Column J	2769000	0.02521	P > 0.05	-526000000 to 531500000
Column A vs Column K	-13390000	0.1218	P > 0.05	-542100000 to 515300000
Column A vs Column L	367200	0.003342	P > 0.05	-528400000 to 529100000
Column B vs Column C	17100000	0.1557	P > 0.05	-511600000 to 545800000
Column B vs Column D	19650000	0.1788	P > 0.05	-509100000 to 548400000
Column B vs Column E	26350000	0.2398	P > 0.05	-502400000 to 555100000
Column B vs Column F	19900000	0.1811	P > 0.05	-508800000 to 548600000
Column B vs Column G	-1615000000	14.01	P < 0.001	-2169000000 to -1060000000
Column B vs Column H	-6525000	0.0594	P > 0.05	-535300000 to 522200000
Column B vs Column I	29010000	0.264	P > 0.05	-499700000 to 557700000
Column B vs Column J	31060000	0.2827	P > 0.05	-497700000 to 559800000
Column B vs Column K	14910000	0.1357	P > 0.05	-513800000 to 543600000
Column B vs Column L	28660000	0.2609	P > 0.05	-500100000 to 557400000
Column C vs Column D	2545000	0.02316	P > 0.05	-526200000 to 531300000
Column C vs Column E	9245000	0.08416	P > 0.05	-519500000 to 538000000
Column C vs Column F	2794000	0.02544	P > 0.05	-525900000 to 531500000
Column C vs Column G	-1632000000	14.16	P < 0.001	-2186000000 to -1077000000
Column C vs Column H	-23630000	0.2151	P > 0.05	-552400000 to 505100000
Column C vs Column I	11900000	0.1084	P > 0.05	-516800000 to 540600000
Column C vs Column J	13960000	0.1271	P > 0.05	-514800000 to 542700000
Column C vs Column K	-2196000	0.01999	P > 0.05	-530900000 to 526500000
Column C vs Column L	11560000	0.1052	P > 0.05	-517200000 to 540300000
Column D vs Column E	6701000	0.06099	P > 0.05	-522000000 to 535400000
Column D vs Column F	249800	0.002274	P > 0.05	-528500000 to 529000000
Column D vs Column G	-1634000000	14.18	P < 0.001	-2189000000 to -1080000000
Column D vs Column H	-26170000	0.2382	P > 0.05	-554900000 to 502600000
Column D vs Column I	9360000	0.0852	P > 0.05	-519400000 to 538100000
Column D vs Column J	11410000	0.1039	P > 0.05	-517300000 to 540100000
Column D vs Column K	-4741000	0.04316	P > 0.05	-533500000 to 524000000
Column D vs Column L	9011000	0.08203	P > 0.05	-519700000 to 537700000
Column E vs Column F	-6451000	0.05872	P > 0.05	-535200000 to 522300000
Column E vs Column G	-1641000000	14.24	P < 0.001	-2196000000 to -1086000000
Column E vs Column H	-32870000	0.2992	P > 0.05	-561600000 to 495900000
Column E vs Column I	2659000	0.02421	P > 0.05	-526100000 to 531400000
Column E vs Column J	4713000	0.0429	P > 0.05	-524000000 to 533400000
Column E vs Column K	-11440000	0.1041	P > 0.05	-540200000 to 517300000
Column E vs Column L	2311000	0.02103	P > 0.05	-526400000 to 531000000
Column F vs Column G	-1635000000	14.19	P < 0.001	-2189000000 to -1080000000
Column F vs Column H	-26420000	0.2405	P > 0.05	-555200000 to 502300000
Column F vs Column I	9110000	0.08293	P > 0.05	-519600000 to 537800000
Column F vs Column J	11160000	0.1016	P > 0.05	-517600000 to 539900000
Column F vs Column K	-4991000	0.04543	P > 0.05	-533700000 to 523700000
Column F vs Column L	8762000	0.07975	P > 0.05	-520000000 to 537500000
Column G vs Column H	1608000000	13.96	P < 0.001	1054000000 to 2163000000
Column G vs Column I	1644000000	14.26	P < 0.001	1089000000 to 2198000000
Column G vs Column J	1646000000	14.28	P < 0.001	1091000000 to 2200000000
Column G vs Column K	1630000000	14.14	P < 0.001	1075000000 to 2184000000
Column G vs Column L	1643000000	14.26	P < 0.001	1089000000 to 2198000000
Column H vs Column I	35530000	0.3234	P > 0.05	-493200000 to 564300000
Column H vs Column J	37590000	0.3421	P > 0.05	-491100000 to 566300000
Column H vs Column K	21430000	0.1951	P > 0.05	-507300000 to 550200000
Column H vs Column L	35180000	0.3203	P > 0.05	-493600000 to 563900000
Column I vs Column J	2054000	0.01869	P > 0.05	-526700000 to 530800000
Column I vs Column K	-14100000	0.1284	P > 0.05	-542800000 to 514600000
Column I vs Column L	-348700	0.003174	P > 0.05	-529100000 to 528400000
Column J vs Column K	-16150000	0.147	P > 0.05	-544900000 to 512600000
Column J vs Column L	-2402000	0.02187	P > 0.05	-531100000 to 526300000
Column K vs Column L	13750000	0.1252	P > 0.05	-515000000 to 542500000

## Sheet: adamts9
Tukey's Multiple Comparison Test	Mean Diff.	q	P value	95% CI of diff
Column A vs Column B	-669200000	0.02968	P > 0.05	-109400000000 to 108100000000
Column A vs Column C	-79270000	0.003516	P > 0.05	-108800000000 to 108700000000
Column A vs Column D	-406500000	0.01803	P > 0.05	-109100000000 to 108300000000
Column A vs Column E	28820000	0.001278	P > 0.05	-108700000000 to 108800000000
Column A vs Column F	36280000	0.001609	P > 0.05	-108700000000 to 108800000000
Column A vs Column G	-241000000000	8.728	P < 0.001	-374200000000 to -107900000000
Column A vs Column H	-22170000	0.0009832	P > 0.05	-108800000000 to 108700000000
Column A vs Column I	15190000	0.0006736	P > 0.05	-108700000000 to 108800000000
Column A vs Column J	71920000	0.003189	P > 0.05	-108700000000 to 108800000000
Column A vs Column K	-22890000	0.001015	P > 0.05	-108800000000 to 108700000000
Column A vs Column L	19090000	0.0008465	P > 0.05	-108700000000 to 108800000000
Column B vs Column C	589900000	0.02616	P > 0.05	-108100000000 to 109300000000
Column B vs Column D	262700000	0.01165	P > 0.05	-108500000000 to 109000000000
Column B vs Column E	698000000	0.03095	P > 0.05	-108000000000 to 109400000000
Column B vs Column F	705400000	0.03129	P > 0.05	-108000000000 to 109400000000
Column B vs Column G	-240400000000	8.704	P < 0.001	-373500000000 to -107200000000
Column B vs Column H	647000000	0.02869	P > 0.05	-108100000000 to 109400000000
Column B vs Column I	684300000	0.03035	P > 0.05	-108100000000 to 109400000000
Column B vs Column J	741100000	0.03287	P > 0.05	-108000000000 to 109500000000
Column B vs Column K	646300000	0.02866	P > 0.05	-108100000000 to 109400000000
Column B vs Column L	688200000	0.03052	P > 0.05	-108000000000 to 109400000000
Column C vs Column D	-327200000	0.01451	P > 0.05	-109100000000 to 108400000000
Column C vs Column E	108100000	0.004794	P > 0.05	-108600000000 to 108800000000
Column C vs Column F	115500000	0.005124	P > 0.05	-108600000000 to 108900000000
Column C vs Column G	-241000000000	8.725	P < 0.001	-374100000000 to -107800000000
Column C vs Column H	57100000	0.002533	P > 0.05	-108700000000 to 108800000000
Column C vs Column I	94460000	0.004189	P > 0.05	-108600000000 to 108800000000
Column C vs Column J	151200000	0.006705	P > 0.05	-108600000000 to 108900000000
Column C vs Column K	56390000	0.002501	P > 0.05	-108700000000 to 108800000000
Column C vs Column L	98360000	0.004362	P > 0.05	-108600000000 to 108800000000
Column D vs Column E	435300000	0.01931	P > 0.05	-108300000000 to 109200000000
Column D vs Column F	442800000	0.01964	P > 0.05	-108300000000 to 109200000000
Column D vs Column G	-240600000000	8.714	P < 0.001	-373800000000 to -107500000000
Column D vs Column H	384300000	0.01704	P > 0.05	-108400000000 to 109100000000
Column D vs Column I	421700000	0.0187	P > 0.05	-108300000000 to 109200000000
Column D vs Column J	478400000	0.02122	P > 0.05	-108300000000 to 109200000000
Column D vs Column K	383600000	0.01701	P > 0.05	-108400000000 to 109100000000
Column D vs Column L	425600000	0.01887	P > 0.05	-108300000000 to 109200000000
Column E vs Column F	7460000	0.0003308	P > 0.05	-108700000000 to 108700000000
Column E vs Column G	-241100000000	8.729	P < 0.001	-374200000000 to -107900000000
Column E vs Column H	-50980000	0.002261	P > 0.05	-108800000000 to 108700000000
Column E vs Column I	-13630000	0.0006043	P > 0.05	-108800000000 to 108700000000
Column E vs Column J	43100000	0.001911	P > 0.05	-108700000000 to 108800000000
Column E vs Column K	-51700000	0.002293	P > 0.05	-108800000000 to 108700000000
Column E vs Column L	-9728000	0.0004314	P > 0.05	-108700000000 to 108700000000
Column F vs Column G	-241100000000	8.73	P < 0.001	-374300000000 to -107900000000
Column F vs Column H	-58440000	0.002592	P > 0.05	-108800000000 to 108700000000
Column F vs Column I	-21090000	0.0009351	P > 0.05	-108800000000 to 108700000000
Column F vs Column J	35640000	0.001581	P > 0.05	-108700000000 to 108800000000
Column F vs Column K	-59160000	0.002624	P > 0.05	-108800000000 to 108700000000
Column F vs Column L	-17190000	0.0007623	P > 0.05	-108800000000 to 108700000000
Column G vs Column H	241000000000	8.727	P < 0.001	107800000000 to 374200000000
Column G vs Column I	241100000000	8.729	P < 0.001	107900000000 to 374200000000
Column G vs Column J	241100000000	8.731	P < 0.001	107900000000 to 374300000000
Column G vs Column K	241000000000	8.727	P < 0.001	107800000000 to 374200000000
Column G vs Column L	241100000000	8.729	P < 0.001	107900000000 to 374200000000
Column H vs Column I	37360000	0.001657	P > 0.05	-108700000000 to 108800000000
Column H vs Column J	94090000	0.004173	P > 0.05	-108600000000 to 108800000000
Column H vs Column K	-718600	3.187e-05	P > 0.05	-108700000000 to 108700000000
Column H vs Column L	41260000	0.00183	P > 0.05	-108700000000 to 108800000000
Column I vs Column J	56730000	0.002516	P > 0.05	-108700000000 to 108800000000
Column I vs Column K	-38080000	0.001689	P > 0.05	-108800000000 to 108700000000
Column I vs Column L	3898000	0.0001729	P > 0.05	-108700000000 to 108700000000
Column J vs Column K	-94800000	0.004204	P > 0.05	-108800000000 to 108600000000
Column J vs Column L	-52830000	0.002343	P > 0.05	-108800000000 to 108700000000
Column K vs Column L	41980000	0.001862	P > 0.05	-108700000000 to 108800000000

## Sheet: adamts10
Tukey's Multiple Comparison Test	Mean Diff.	q	P value	95% CI of diff
Column A vs Column B	-14810000	0.2167	P > 0.05	-343800000 to 314100000
Column A vs Column C	-44010000	0.6753	P > 0.05	-357600000 to 269600000
Column A vs Column D	2573000	0.03949	P > 0.05	-311100000 to 316200000
Column A vs Column E	-70250000	1.078	P > 0.05	-383900000 to 243400000
Column A vs Column F	-100500000	1.542	P > 0.05	-414100000 to 213200000
Column A vs Column G	-261700000	4.015	P > 0.05	-575300000 to 51980000
Column A vs Column H	-137800000	2.115	P > 0.05	-451400000 to 175800000
Column A vs Column I	-326400000	5.009	P < 0.05	-640100000 to -12790000
Column A vs Column J	7293000	0.1119	P > 0.05	-306300000 to 320900000
Column A vs Column K	10170000	0.1561	P > 0.05	-303500000 to 323800000
Column A vs Column L	-47860000	0.7344	P > 0.05	-361500000 to 265800000
Column B vs Column C	-29190000	0.4271	P > 0.05	-358100000 to 299800000
Column B vs Column D	17390000	0.2544	P > 0.05	-311600000 to 346300000
Column B vs Column E	-55440000	0.8111	P > 0.05	-384400000 to 273500000
Column B vs Column F	-85650000	1.253	P > 0.05	-414600000 to 243300000
Column B vs Column G	-246800000	3.612	P > 0.05	-575800000 to 82100000
Column B vs Column H	-123000000	1.799	P > 0.05	-451900000 to 206000000
Column B vs Column I	-311600000	4.559	P > 0.05	-640600000 to 17330000
Column B vs Column J	22110000	0.3234	P > 0.05	-306800000 to 351000000
Column B vs Column K	24990000	0.3656	P > 0.05	-304000000 to 353900000
Column B vs Column L	-33040000	0.4835	P > 0.05	-362000000 to 295900000
Column C vs Column D	46580000	0.7148	P > 0.05	-267100000 to 360200000
Column C vs Column E	-26250000	0.4028	P > 0.05	-339900000 to 287400000
Column C vs Column F	-56460000	0.8664	P > 0.05	-370100000 to 257200000
Column C vs Column G	-217600000	3.34	P > 0.05	-531300000 to 95990000
Column C vs Column H	-93790000	1.439	P > 0.05	-407400000 to 219800000
Column C vs Column I	-282400000	4.334	P > 0.05	-596100000 to 31210000
Column C vs Column J	51300000	0.7872	P > 0.05	-262300000 to 364900000
Column C vs Column K	54180000	0.8314	P > 0.05	-259500000 to 367800000
Column C vs Column L	-3852000	0.05911	P > 0.05	-317500000 to 309800000
Column D vs Column E	-72830000	1.118	P > 0.05	-386500000 to 240800000
Column D vs Column F	-103000000	1.581	P > 0.05	-416700000 to 210600000
Column D vs Column G	-264200000	4.055	P > 0.05	-577900000 to 49410000
Column D vs Column H	-140400000	2.154	P > 0.05	-454000000 to 173300000
Column D vs Column I	-329000000	5.049	P < 0.05	-642600000 to -15370000
Column D vs Column J	4719000	0.07242	P > 0.05	-308900000 to 318400000
Column D vs Column K	7601000	0.1166	P > 0.05	-306000000 to 321200000
Column D vs Column L	-50430000	0.7739	P > 0.05	-364100000 to 263200000
Column E vs Column F	-30210000	0.4636	P > 0.05	-343800000 to 283400000
Column E vs Column G	-191400000	2.937	P > 0.05	-505000000 to 122200000
Column E vs Column H	-67540000	1.036	P > 0.05	-381200000 to 246100000
Column E vs Column I	-256200000	3.931	P > 0.05	-569800000 to 57460000
Column E vs Column J	77550000	1.19	P > 0.05	-236100000 to 391200000
Column E vs Column K	80430000	1.234	P > 0.05	-233200000 to 394100000
Column E vs Column L	22390000	0.3436	P > 0.05	-291200000 to 336000000
Column F vs Column G	-161200000	2.473	P > 0.05	-474800000 to 152400000
Column F vs Column H	-37330000	0.5728	P > 0.05	-351000000 to 276300000
Column F vs Column I	-226000000	3.467	P > 0.05	-539600000 to 87670000
Column F vs Column J	107800000	1.654	P > 0.05	-205900000 to 421400000
Column F vs Column K	110600000	1.698	P > 0.05	-203000000 to 424300000
Column F vs Column L	52610000	0.8073	P > 0.05	-261000000 to 366200000
Column G vs Column H	123900000	1.901	P > 0.05	-189800000 to 437500000
Column G vs Column I	-64780000	0.994	P > 0.05	-378400000 to 248900000
Column G vs Column J	268900000	4.127	P > 0.05	-44690000 to 582600000
Column G vs Column K	271800000	4.171	P > 0.05	-41810000 to 585500000
Column G vs Column L	213800000	3.281	P > 0.05	-99840000 to 527400000
Column H vs Column I	-188600000	2.895	P > 0.05	-502300000 to 125000000
Column H vs Column J	145100000	2.226	P > 0.05	-168500000 to 458700000
Column H vs Column K	148000000	2.271	P > 0.05	-165700000 to 461600000
Column H vs Column L	89940000	1.38	P > 0.05	-223700000 to 403600000
Column I vs Column J	333700000	5.121	P < 0.05	20090000 to 647400000
Column I vs Column K	336600000	5.165	P < 0.05	22970000 to 650200000
Column I vs Column L	278600000	4.275	P > 0.05	-35060000 to 592200000
Column J vs Column K	2882000	0.04423	P > 0.05	-310800000 to 316500000
Column J vs Column L	-55150000	0.8463	P > 0.05	-368800000 to 258500000
Column K vs Column L	-58030000	0.8905	P > 0.05	-371700000 to 255600000

## Sheet: adamts12
Tukey's Multiple Comparison Test	Mean Diff.	q	P value	95% CI of diff
Column A vs Column B	-16480000	3.098	P > 0.05	-42060000 to 9095000
Column A vs Column C	-4285000	0.8055	P > 0.05	-29860000 to 21290000
Column A vs Column D	-3401000	0.6393	P > 0.05	-28980000 to 22180000
Column A vs Column E	-492500	0.09257	P > 0.05	-26070000 to 25090000
Column A vs Column F	-8232000	1.547	P > 0.05	-33810000 to 17350000
Column A vs Column G	-39930000	7.505	P < 0.001	-65500000 to -14350000
Column A vs Column H	-10470000	1.968	P > 0.05	-36050000 to 15110000
Column A vs Column I	-3866000	0.7267	P > 0.05	-29440000 to 21710000
Column A vs Column J	392900	0.07385	P > 0.05	-25190000 to 25970000
Column A vs Column K	3329000	0.6257	P > 0.05	-22250000 to 28910000
Column A vs Column L	-6646000	1.249	P > 0.05	-32220000 to 18930000
Column B vs Column C	12200000	2.293	P > 0.05	-13380000 to 37780000
Column B vs Column D	13080000	2.459	P > 0.05	-12500000 to 38660000
Column B vs Column E	15990000	3.006	P > 0.05	-9587000 to 41570000
Column B vs Column F	8252000	1.551	P > 0.05	-17330000 to 33830000
Column B vs Column G	-23440000	4.406	P > 0.05	-49020000 to 2136000
Column B vs Column H	6016000	1.131	P > 0.05	-19560000 to 31590000
Column B vs Column I	12620000	2.372	P > 0.05	-12960000 to 38200000
Column B vs Column J	16880000	3.172	P > 0.05	-8702000 to 42450000
Column B vs Column K	19810000	3.724	P > 0.05	-5766000 to 45390000
Column B vs Column L	9838000	1.849	P > 0.05	-15740000 to 35420000
Column C vs Column D	884100	0.1662	P > 0.05	-24690000 to 26460000
Column C vs Column E	3793000	0.713	P > 0.05	-21790000 to 29370000
Column C vs Column F	-3946000	0.7418	P > 0.05	-29520000 to 21630000
Column C vs Column G	-35640000	6.699	P < 0.001	-61220000 to -10060000
Column C vs Column H	-6182000	1.162	P > 0.05	-31760000 to 19400000
Column C vs Column I	419200	0.07879	P > 0.05	-25160000 to 26000000
Column C vs Column J	4678000	0.8794	P > 0.05	-20900000 to 30260000
Column C vs Column K	7614000	1.431	P > 0.05	-17960000 to 33190000
Column C vs Column L	-2360000	0.4437	P > 0.05	-27940000 to 23220000
Column D vs Column E	2909000	0.5468	P > 0.05	-22670000 to 28490000
Column D vs Column F	-4830000	0.908	P > 0.05	-30410000 to 20750000
Column D vs Column G	-36520000	6.866	P < 0.001	-62100000 to -10950000
Column D vs Column H	-7066000	1.328	P > 0.05	-32640000 to 18510000
Column D vs Column I	-464900	0.0874	P > 0.05	-26040000 to 25110000
Column D vs Column J	3794000	0.7132	P > 0.05	-21780000 to 29370000
Column D vs Column K	6730000	1.265	P > 0.05	-18850000 to 32310000
Column D vs Column L	-3245000	0.6099	P > 0.05	-28820000 to 22330000
Column E vs Column F	-7739000	1.455	P > 0.05	-33320000 to 17840000
Column E vs Column G	-39430000	7.412	P < 0.001	-65010000 to -13850000
Column E vs Column H	-9975000	1.875	P > 0.05	-35550000 to 15600000
Column E vs Column I	-3374000	0.6342	P > 0.05	-28950000 to 22200000
Column E vs Column J	885300	0.1664	P > 0.05	-24690000 to 26460000
Column E vs Column K	3821000	0.7183	P > 0.05	-21760000 to 29400000
Column E vs Column L	-6153000	1.157	P > 0.05	-31730000 to 19420000
Column F vs Column G	-31690000	5.958	P < 0.01	-57270000 to -6116000
Column F vs Column H	-2236000	0.4202	P > 0.05	-27810000 to 23340000
Column F vs Column I	4365000	0.8206	P > 0.05	-21210000 to 29940000
Column F vs Column J	8624000	1.621	P > 0.05	-16950000 to 34200000
Column F vs Column K	11560000	2.173	P > 0.05	-14020000 to 37140000
Column F vs Column L	1586000	0.2981	P > 0.05	-23990000 to 27160000
Column G vs Column H	29460000	5.537	P < 0.05	3880000 to 55040000
Column G vs Column I	36060000	6.778	P < 0.001	10480000 to 61640000
Column G vs Column J	40320000	7.579	P < 0.001	14740000 to 65900000
Column G vs Column K	43250000	8.131	P < 0.001	17680000 to 68830000
Column G vs Column L	33280000	6.256	P < 0.01	7702000 to 58860000
Column H vs Column I	6601000	1.241	P > 0.05	-18980000 to 32180000
Column H vs Column J	10860000	2.041	P > 0.05	-14720000 to 36440000
Column H vs Column K	13800000	2.593	P > 0.05	-11780000 to 39370000
Column H vs Column L	3821000	0.7183	P > 0.05	-21760000 to 29400000
Column I vs Column J	4259000	0.8006	P > 0.05	-21320000 to 29840000
Column I vs Column K	7195000	1.352	P > 0.05	-18380000 to 32770000
Column I vs Column L	-2780000	0.5225	P > 0.05	-28360000 to 22800000
Column J vs Column K	2936000	0.5519	P > 0.05	-22640000 to 28510000
Column J vs Column L	-7039000	1.323	P > 0.05	-32620000 to 18540000
Column K vs Column L	-9975000	1.875	P > 0.05	-35550000 to 15600000

[truncated: 5 more sheets: adamts14, adamts15a, adamts16, adamts17, adamts18]
